# Supplementary material for: (E)-1-[(2-Amino-5-nitro­phen­yl)iminio­meth­yl]naphthalen-2-olate
Source: Acta Crystallogr Sect E Struct Rep Online. 2010 Apr 30;66(Pt 5):o1227–8. doi: 10.1107/S1600536810014923 (PMC2979134; doi:10.1107/S1600536810014923)
Supplement: Supplementary file 2 [file e-66-o1227-Isup2.hkl]

# 
# h,k,l, Fc-squared, Fo-squared, sigma(Fo-squared) and status flag 
# 
data_I
_shelx_title ' mo_anzna_0m in P2(1)/c (100K)' 
_shelx_refln_list_code          4 
_shelx_F_calc_maximum      192.47 
_exptl_crystal_F_000       640.00 
_reflns_d_resolution_high  0.7108 
 
loop_ 
 _symmetry_equiv_pos_as_xyz 
 'x, y, z' 
 '-x, y+1/2, -z+1/2' 
 '-x, -y, -z' 
 'x, -y-1/2, z-1/2' 
 
_cell_length_a    10.3690 
_cell_length_b     4.6442 
_cell_length_c    28.5390 
_cell_angle_alpha  90.000 
_cell_angle_beta  103.548 
_cell_angle_gamma  90.000 
 
_shelx_F_squared_multiplier     1.000 
 
loop_ 
 _refln_index_h 
 _refln_index_k 
 _refln_index_l 
 _refln_F_squared_calc 
 _refln_F_squared_meas 
 _refln_F_squared_sigma 
 _refln_observed_status 
   1   0   0     4213.29     3932.63     82.12 o 
   2   0   0      117.59       90.56      6.03 o 
   3   0   0     8555.07     7833.45    295.44 o 
   5   0   0        0.01        0.09      2.85 o 
   6   0   0       59.76       46.42      6.57 o 
   7   0   0      264.58      278.76     13.71 o 
   8   0   0      165.23      158.30      9.57 o 
   9   0   0      286.41      341.37     15.41 o 
  10   0   0      386.02      441.71     25.11 o 
  11   0   0      124.45      131.82     20.93 o 
  12   0   0       84.15       94.88     13.89 o 
  13   0   0       22.09        4.14     10.30 o 
  14   0   0        0.04       -3.03     12.03 o 
   1   1   0      603.37      558.52     11.08 o 
   2   1   0       67.37       81.21      4.18 o 
   3   1   0     2373.95     2330.75     29.53 o 
   4   1   0     2577.45     2503.87     33.50 o 
   5   1   0       30.58       22.54      3.97 o 
   6   1   0      612.74      633.45     13.20 o 
   7   1   0        7.54       12.51      3.99 o 
   8   1   0        0.13        7.54      4.41 o 
   9   1   0     1829.15     1982.98     32.72 o 
  10   1   0       21.15       22.59      5.61 o 
  11   1   0       12.30       -0.76      5.91 o 
  12   1   0        0.69        3.41      6.69 o 
  13   1   0      158.38      159.42     12.91 o 
  14   1   0        6.01       -2.58     12.55 o 
   0   2   0        3.64        3.19      6.26 o 
   1   2   0      141.33      153.56      6.98 o 
   2   2   0      554.96      512.99     12.41 o 
   3   2   0      715.85      707.78     16.24 o 
   4   2   0     2436.91     2615.38     40.79 o 
   5   2   0      316.06      280.71      7.56 o 
   6   2   0      128.84      131.09      6.76 o 
   7   2   0      195.56      201.55     13.17 o 
   8   2   0      142.63      132.03      8.58 o 
   9   2   0       20.67       18.75      6.07 o 
  10   2   0       54.56       53.22      7.88 o 
  11   2   0        1.40        4.83      6.46 o 
  12   2   0       87.31       80.61      9.31 o 
  13   2   0       23.33       16.60      8.73 o 
   1   3   0       85.21       79.76      9.58 o 
   2   3   0      100.11      119.22      7.67 o 
   3   3   0       11.48        8.05      4.26 o 
   4   3   0      159.70      167.05     12.06 o 
   5   3   0      482.82      473.18     19.26 o 
   6   3   0      767.30      781.81     27.02 o 
   7   3   0       58.59       34.60      7.43 o 
   8   3   0      143.40      152.00     12.56 o 
   9   3   0        0.00       10.25      8.40 o 
  10   3   0       40.30       22.88      9.84 o 
  11   3   0      120.69      123.27     17.22 o 
  12   3   0        7.11      -12.64     12.02 o 
   0   4   0      506.57      511.63     28.78 o 
   1   4   0        0.66       -2.36      7.29 o 
   2   4   0      784.33      833.94     52.44 o 
   3   4   0      104.44      111.71     16.75 o 
   4   4   0      314.51      336.72     23.24 o 
   5   4   0      155.17      181.22     14.36 o 
   6   4   0        6.50        6.56      8.36 o 
   7   4   0       62.85       58.79     11.88 o 
   8   4   0       21.52       -1.42     13.47 o 
   9   4   0       70.76       73.59     14.72 o 
  10   4   0       10.30      -27.36     22.67 o 
  11   4   0        8.67      -43.21     29.21 o 
   1   5   0      449.00      433.81     27.16 o 
   2   5   0      481.03      444.44     30.29 o 
   3   5   0      133.04      185.56     23.34 o 
   4   5   0       13.11       28.24     14.18 o 
   5   5   0       29.61       41.49     15.77 o 
   6   5   0       27.56       30.69     19.94 o 
   7   5   0        0.71       11.23     12.20 o 
   8   5   0       47.37       55.71     16.33 o 
   9   5   0        9.66       18.71     31.27 o 
   0   6   0       73.04      116.33     34.98 o 
   1   6   0        4.41       10.50     14.47 o 
   2   6   0       16.22       41.23     19.39 o 
   3   6   0       13.85       20.32     22.42 o 
   4   6   0       19.86       52.94     24.76 o 
   5   6   0        0.00       58.49     24.17 o 
 -14   1   1        2.21       -8.69      8.27 o 
 -13   1   1        7.11       -2.41      7.26 o 
 -12   1   1       17.17        4.22      6.83 o 
 -11   1   1        0.63        7.24      6.13 o 
 -10   1   1       47.92       35.07      6.18 o 
  -9   1   1      573.18      591.56     18.60 o 
  -8   1   1      395.26      395.41     12.66 o 
  -7   1   1       45.97       45.79      9.16 o 
  -6   1   1      371.02      338.65      9.82 o 
  -5   1   1       66.85       57.82      3.99 o 
  -4   1   1       11.71       14.03      3.36 o 
  -3   1   1      319.78      319.00      6.57 o 
  -2   1   1     7121.93     6684.58    104.69 o 
  -1   1   1     5807.17     5358.13     74.94 o 
   0   1   1     2711.43     2443.60     93.30 o 
   1   1   1     1813.29     1579.45     32.08 o 
   2   1   1    26446.04    26059.14    276.98 o 
   3   1   1        4.83        2.54      1.83 o 
   4   1   1     1262.60     1246.07     18.99 o 
   5   1   1      621.75      580.85     10.93 o 
   6   1   1       17.70       13.31      3.26 o 
   7   1   1      249.37      239.90     14.77 o 
   8   1   1        8.51        8.11      4.39 o 
   9   1   1      729.98      804.66     18.29 o 
  10   1   1        0.00       -2.13      5.06 o 
  11   1   1       47.50       48.10      7.37 o 
  12   1   1      133.19      121.65     10.31 o 
  13   1   1       52.37       44.32      9.35 o 
 -13   2   1        0.02        0.41      8.19 o 
 -12   2   1       15.67       12.23      7.44 o 
 -11   2   1       21.19       13.51      7.02 o 
 -10   2   1      135.04      152.72     10.39 o 
  -9   2   1      163.46      188.81     11.05 o 
  -8   2   1       65.33       74.29     10.88 o 
  -7   2   1     1434.88     1444.08     26.05 o 
  -6   2   1        8.50        3.59      8.59 o 
  -5   2   1      158.06      156.42      6.37 o 
  -4   2   1       14.52       22.02      3.69 o 
  -3   2   1     1682.83     1708.94     31.28 o 
  -2   2   1      495.70      480.52     17.81 o 
  -1   2   1        0.12        0.26      4.36 o 
   1   2   1      540.86      496.87      9.95 o 
   2   2   1        2.97        3.86      3.26 o 
   3   2   1      744.42      752.20     20.75 o 
   4   2   1     1991.47     2077.27     33.59 o 
   5   2   1       52.38       66.22      5.20 o 
   6   2   1        0.45        1.23      2.78 o 
   7   2   1      438.23      480.55     18.01 o 
   8   2   1      198.54      178.28     13.60 o 
   9   2   1        1.97       -1.97      5.92 o 
  10   2   1      131.54      123.84     13.04 o 
  11   2   1        1.32       -4.64      7.71 o 
  12   2   1       11.82        7.81      7.41 o 
  13   2   1        0.78       -0.73      8.46 o 
 -12   3   1      163.82      183.78     20.41 o 
 -11   3   1        2.90        3.53      9.84 o 
 -10   3   1        2.75       -7.84     10.42 o 
  -9   3   1        2.48       -4.01      7.97 o 
  -8   3   1        0.93        2.09      7.05 o 
  -7   3   1       25.59       16.47      6.92 o 
  -6   3   1        0.79       -0.30      6.37 o 
  -5   3   1      195.75      216.27     15.30 o 
  -4   3   1       19.48       13.94      4.69 o 
  -3   3   1      135.09      133.35      7.92 o 
  -2   3   1       38.98       32.04      5.08 o 
  -1   3   1      195.28      214.56     14.39 o 
   0   3   1      718.41      779.79     29.11 o 
   1   3   1      676.22      673.54     22.90 o 
   2   3   1      318.57      312.88     15.03 o 
   3   3   1      535.65      485.95     13.72 o 
   4   3   1       46.32       42.54     10.59 o 
   5   3   1     1529.85     1510.94     45.47 o 
   6   3   1     2205.47     2255.43     54.48 o 
   7   3   1      106.44       96.47      9.90 o 
   8   3   1      153.56      137.76     12.13 o 
   9   3   1      112.13       99.89     12.04 o 
  10   3   1      135.72      156.95     31.84 o 
  11   3   1       30.86       30.10     11.29 o 
  12   3   1        1.65       -1.10     11.17 o 
 -11   4   1        1.43      -34.77     31.12 o 
 -10   4   1        8.97      -16.93     14.79 o 
  -9   4   1       42.65       34.30     21.14 o 
  -8   4   1       68.47       78.77     13.45 o 
  -7   4   1        7.45       12.39     10.26 o 
  -6   4   1      102.23      106.19     20.67 o 
  -5   4   1       42.92       50.18     17.03 o 
  -4   4   1      492.27      475.85     18.47 o 
  -3   4   1      647.89      654.73     32.57 o 
  -2   4   1        0.19        4.90      9.97 o 
  -1   4   1      575.04      576.79     24.04 o 
   0   4   1      110.53      123.18     15.50 o 
   1   4   1      238.85      248.55     22.39 o 
   2   4   1      142.22      164.26     19.02 o 
   3   4   1      517.62      518.98     40.37 o 
   4   4   1        4.44      -12.34      6.17 o 
   5   4   1        0.31        3.51      7.23 o 
   6   4   1      105.13      112.15     12.75 o 
   7   4   1       11.46       11.63      9.73 o 
   8   4   1      123.91      125.92     15.46 o 
   9   4   1       20.99       -9.07     11.57 o 
  10   4   1       62.31       35.41     18.88 o 
  11   4   1        0.68      -54.17     27.99 o 
  -9   5   1       36.40        5.72     30.10 o 
  -8   5   1       37.31       64.17     16.72 o 
  -7   5   1        1.27       11.84     11.99 o 
  -6   5   1       63.14       60.26     11.97 o 
  -5   5   1       11.74       30.34     15.01 o 
  -4   5   1      107.86      126.76     20.77 o 
  -3   5   1        1.87       -5.34     12.36 o 
  -2   5   1       14.29        7.10     12.78 o 
  -1   5   1      316.33      323.30     24.39 o 
   0   5   1      321.24      328.56     21.18 o 
   1   5   1      169.57      164.69     19.22 o 
   2   5   1      116.35      146.94     21.60 o 
   3   5   1        4.28        5.87     13.41 o 
   4   5   1       17.21       34.63     34.14 o 
   5   5   1        0.21       10.90     13.86 o 
   6   5   1        0.46       11.98     17.97 o 
   7   5   1        0.46       10.50     12.09 o 
   8   5   1       20.91       11.15     14.32 o 
   9   5   1        0.76        2.24     30.41 o 
  -5   6   1        3.12       91.14     28.00 o 
  -4   6   1        2.78       49.99     25.13 o 
  -3   6   1        4.49       26.10     18.52 o 
  -2   6   1      110.07      130.81     26.55 o 
  -1   6   1      146.82      148.10     59.03 o 
   0   6   1      514.48      554.05     41.24 o 
   1   6   1        3.27        1.74     13.51 o 
   2   6   1       20.85       20.55     14.61 o 
   3   6   1        5.64       24.92     23.08 o 
 -14   0   2        0.00        1.88     11.94 o 
 -13   0   2       16.92       -2.43      9.60 o 
 -12   0   2       84.80       97.70     13.61 o 
 -11   0   2      469.30      493.39     22.81 o 
 -10   0   2        0.04       -9.27      6.20 o 
  -9   0   2      231.01      260.05     18.84 o 
  -8   0   2       36.86       35.27      7.85 o 
  -7   0   2      402.23      433.47     23.68 o 
  -6   0   2      347.72      343.51     12.06 o 
  -5   0   2      153.79      136.85     13.19 o 
  -4   0   2      107.26       96.00      7.46 o 
  -3   0   2      290.92      261.39      8.38 o 
  -2   0   2    10386.37    10258.17    158.91 o 
  -1   0   2     1501.20     1505.14     26.96 o 
   0   0   2      314.45      231.42      9.52 o 
   1   0   2     1286.48     1292.26     20.79 o 
   2   0   2     7774.55     7513.45    116.65 o 
   3   0   2      690.37      665.18     14.87 o 
   4   0   2      100.71       87.09      5.32 o 
   5   0   2      167.38      156.31      7.55 o 
   6   0   2       15.35       10.31      4.23 o 
   7   0   2        0.15        2.77      4.16 o 
   8   0   2      108.62      122.29      8.95 o 
   9   0   2      129.15      145.53     11.60 o 
  10   0   2        7.97        1.04      8.02 o 
  11   0   2     3671.47     4472.01    263.93 o 
  12   0   2        6.53        7.54      9.70 o 
  13   0   2       17.77        9.16     10.93 o 
 -14   1   2        0.59       -9.57      8.19 o 
 -13   1   2        7.22       10.93      7.78 o 
 -12   1   2        1.65       -2.76      6.49 o 
 -11   1   2      113.94      112.17      9.24 o 
 -10   1   2       78.54       90.35      7.52 o 
  -9   1   2        0.13       10.02      5.38 o 
  -8   1   2       80.98       67.34     10.02 o 
  -7   1   2        4.14        1.88      4.02 o 
  -6   1   2      387.94      407.48      9.48 o 
  -5   1   2       13.35       13.40      2.85 o 
  -4   1   2       79.65       81.80      4.73 o 
  -3   1   2      340.90      364.75      7.02 o 
  -2   1   2     3750.27     3951.94     52.70 o 
  -1   1   2      669.24      745.27     13.82 o 
   0   1   2      440.62      411.16      7.06 o 
   1   1   2       80.25      102.35      4.86 o 
   2   1   2    37046.45    36997.91    366.62 o 
   3   1   2     1814.78     1752.84     23.27 o 
   4   1   2      529.01      507.67      9.77 o 
   5   1   2      841.24      834.26     13.05 o 
   6   1   2      186.94      178.62      6.71 o 
   7   1   2      256.08      234.30      8.98 o 
   8   1   2       21.92       14.35      4.44 o 
   9   1   2       37.23       36.73      5.80 o 
  10   1   2       43.34       50.25      6.66 o 
  11   1   2        3.53        2.02      6.13 o 
  12   1   2       60.80       49.47      9.68 o 
  13   1   2       50.41       49.11      9.58 o 
 -13   2   2        0.07       -4.30      8.12 o 
 -12   2   2       31.18       37.66      8.07 o 
 -11   2   2      125.49      135.23     11.32 o 
 -10   2   2      180.55      200.56     12.53 o 
  -9   2   2      151.31      152.58      9.92 o 
  -8   2   2      290.10      285.79     17.39 o 
  -7   2   2     1632.20     1631.26     31.25 o 
  -6   2   2      322.91      300.13      9.66 o 
  -5   2   2        0.03       -3.93      2.84 o 
  -4   2   2      119.36      119.03      8.19 o 
  -3   2   2      376.30      353.17     15.57 o 
  -2   2   2      312.23      284.03     13.46 o 
  -1   2   2     1128.86     1060.79     21.40 o 
   0   2   2     1511.49     1601.69     62.12 o 
   1   2   2       30.19       36.38      3.31 o 
   2   2   2     3421.40     3567.18     59.27 o 
   3   2   2      980.11     1048.34     22.03 o 
   4   2   2      267.54      266.15      9.15 o 
   5   2   2      449.72      476.29     11.64 o 
   6   2   2     1067.41     1097.13     25.32 o 
   7   2   2     1897.77     1960.75     33.31 o 
   8   2   2      304.31      316.88     17.78 o 
   9   2   2       11.30        7.78      5.79 o 
  10   2   2       86.59       72.90      8.55 o 
  11   2   2       24.18       21.86     10.10 o 
  12   2   2        0.20       -9.25      6.87 o 
  13   2   2        5.10        0.74      8.46 o 
 -12   3   2       13.79       29.39     16.68 o 
 -11   3   2       76.04       53.58     19.62 o 
 -10   3   2       62.26       63.75     11.10 o 
  -9   3   2        9.76        8.71      8.14 o 
  -8   3   2      140.49      138.18     16.28 o 
  -7   3   2      292.38      316.59     14.81 o 
  -6   3   2      348.54      325.99     19.63 o 
  -5   3   2      181.52      191.67     10.69 o 
  -4   3   2        5.21       -0.99      5.79 o 
  -3   3   2       49.88       45.34      5.40 o 
  -2   3   2       56.58       46.85      4.88 o 
  -1   3   2       11.26        9.48      6.56 o 
   0   3   2      140.03      200.35     13.86 o 
   1   3   2      258.68      267.36     19.43 o 
   2   3   2      230.24      218.23      7.74 o 
   3   3   2        0.34       -1.66      3.98 o 
   4   3   2      951.31      937.50     26.85 o 
   5   3   2      887.09      933.34     28.37 o 
   6   3   2      168.06      208.75     15.85 o 
   7   3   2       11.87        8.69      8.55 o 
   8   3   2      198.29      222.19     15.37 o 
   9   3   2        0.05       -3.20      7.91 o 
  10   3   2        0.78        2.48      9.80 o 
  11   3   2        2.19        2.38     10.16 o 
  12   3   2        2.71       -6.03     10.13 o 
 -11   4   2        0.12      -26.04     32.63 o 
 -10   4   2       52.30       34.90     17.22 o 
  -9   4   2       22.67       38.95     16.27 o 
  -8   4   2        3.10       -2.50     13.01 o 
  -7   4   2       78.70       80.21     17.22 o 
  -6   4   2       39.92       35.15      9.71 o 
  -5   4   2        8.46        5.63      7.39 o 
  -4   4   2      315.51      281.54     24.87 o 
  -3   4   2      287.16      330.04     25.98 o 
  -2   4   2      471.87      507.73     28.16 o 
  -1   4   2       11.11       11.77      8.17 o 
   0   4   2        4.41        2.54      7.07 o 
   1   4   2       10.25        9.50     10.04 o 
   2   4   2      269.08      307.35     55.73 o 
   3   4   2      188.26      205.52     20.93 o 
   4   4   2      492.98      490.59     18.92 o 
   5   4   2      147.98      177.31     18.33 o 
   6   4   2        5.97       14.64     11.34 o 
   7   4   2      104.12      125.45     14.60 o 
   8   4   2       26.30       21.08     11.07 o 
   9   4   2       64.24       54.69     13.97 o 
  10   4   2        2.07       -3.77     12.96 o 
  11   4   2       10.70      -53.35     26.68 o 
  -9   5   2       11.13       -6.62     28.04 o 
  -8   5   2      116.95      130.27     21.81 o 
  -7   5   2       12.05       15.74     12.85 o 
  -6   5   2        0.02       22.38     24.31 o 
  -5   5   2      118.67      157.09     32.33 o 
  -4   5   2       59.81       48.49     18.34 o 
  -3   5   2        7.48       15.88     14.52 o 
  -2   5   2      334.83      366.65     44.13 o 
  -1   5   2        1.98        5.55     11.29 o 
   0   5   2      318.19      291.37     26.27 o 
   1   5   2      217.89      259.58     23.19 o 
   2   5   2      286.82      312.94     28.85 o 
   3   5   2      260.95      296.93     32.17 o 
   4   5   2        0.03       13.30     13.03 o 
   5   5   2       12.54       10.28     14.44 o 
   6   5   2        0.25        6.25     14.61 o 
   7   5   2        1.72       26.48     11.27 o 
   8   5   2        5.20        2.46     14.05 o 
  -5   6   2        0.84       47.90     24.12 o 
  -4   6   2        5.19       30.00     25.43 o 
  -3   6   2        9.46       14.78     23.38 o 
  -2   6   2        4.85       19.52     23.75 o 
  -1   6   2       17.99       21.60     26.20 o 
   0   6   2        1.02       29.77     27.83 o 
   1   6   2      455.14      482.84     40.83 o 
   2   6   2       72.84       59.04     20.70 o 
   3   6   2        0.28        3.85     23.14 o 
 -14   1   3        8.01        5.36      8.69 o 
 -13   1   3        0.41      -15.18      7.59 o 
 -12   1   3        3.38        3.78      6.37 o 
 -11   1   3        0.10       -2.30      5.87 o 
 -10   1   3      569.80      626.29     16.21 o 
  -9   1   3        4.17       11.29      5.34 o 
  -8   1   3       15.13       11.02      4.70 o 
  -7   1   3       36.16       29.46      4.39 o 
  -6   1   3     1369.24     1398.66     27.14 o 
  -5   1   3      521.80      505.14     21.81 o 
  -4   1   3      524.69      468.13     13.53 o 
  -3   1   3      128.55      103.54      3.89 o 
  -2   1   3       42.87       73.23      4.72 o 
  -1   1   3      612.99      624.19     12.23 o 
   0   1   3     3395.19     3461.57     58.61 o 
   1   1   3      918.50      982.79     18.18 o 
   2   1   3    13988.28    14364.38    129.09 o 
   3   1   3       71.26       72.18      4.10 o 
   4   1   3     2225.91     2351.83     29.09 o 
   5   1   3      285.50      289.90      7.60 o 
   6   1   3      220.56      253.82     11.84 o 
   7   1   3      143.18      136.33      8.03 o 
   8   1   3        0.18        2.13      3.95 o 
   9   1   3      316.50      343.95     13.68 o 
  10   1   3      102.01      123.73      8.45 o 
  11   1   3       37.89       35.89      7.10 o 
  12   1   3        4.16       -1.75      6.64 o 
  13   1   3      384.98      499.35     31.43 o 
 -13   2   3        5.62      -10.60      8.90 o 
 -12   2   3        0.06       -8.28      6.88 o 
 -11   2   3        1.20       -0.70      7.24 o 
 -10   2   3       57.76       39.57      7.34 o 
  -9   2   3        8.85        4.53      5.93 o 
  -8   2   3      235.57      222.21     11.27 o 
  -7   2   3      265.20      224.90     28.34 o 
  -6   2   3      204.62      201.74     14.95 o 
  -5   2   3       11.58        3.13      3.07 o 
  -4   2   3      107.36      121.72      8.04 o 
  -3   2   3        0.00       -2.16      2.98 o 
  -2   2   3      114.83      110.71      6.86 o 
  -1   2   3      101.79       93.10      5.91 o 
   0   2   3       10.87        9.22      3.03 o 
   1   2   3      610.77      579.10     14.33 o 
   2   2   3      474.36      530.34     16.22 o 
   3   2   3      122.36      146.34      8.03 o 
   4   2   3     4423.73     4723.86     62.89 o 
   5   2   3       11.67        5.97      3.08 o 
   6   2   3      262.23      271.36     10.02 o 
   7   2   3       27.85       26.56      6.19 o 
   8   2   3      761.11      787.40     19.66 o 
   9   2   3      161.22      182.96     10.85 o 
  10   2   3        2.04        4.25      5.95 o 
  11   2   3       56.59       43.74      7.74 o 
  12   2   3        0.03        5.05      7.08 o 
  13   2   3        2.91       10.97      8.81 o 
 -12   3   3        0.11      -12.19     15.09 o 
 -11   3   3       10.21       -5.60     15.03 o 
 -10   3   3       56.02       54.69     10.67 o 
  -9   3   3       34.58       32.21      9.00 o 
  -8   3   3        7.23        3.41      6.90 o 
  -7   3   3       11.14       16.44      7.34 o 
  -6   3   3      219.18      222.89     14.69 o 
  -5   3   3      608.71      607.89     20.07 o 
  -4   3   3       16.20       11.75      6.27 o 
  -3   3   3       23.88       18.33      5.79 o 
  -2   3   3       32.76       44.77      7.59 o 
  -1   3   3      624.37      616.98     21.93 o 
   0   3   3        7.39       11.87      6.48 o 
   1   3   3        0.92        6.62      7.55 o 
   2   3   3       37.16       42.16      6.01 o 
   3   3   3       28.96       20.25      4.79 o 
   4   3   3      472.95      443.39     24.20 o 
   5   3   3        1.15        4.91      7.23 o 
   6   3   3      173.87      221.96     16.48 o 
   7   3   3      199.76      234.33     17.66 o 
   8   3   3      222.72      213.96     18.44 o 
   9   3   3       40.87       21.57     12.48 o 
  10   3   3       51.47       47.67     13.43 o 
  11   3   3       47.05       40.79     15.33 o 
  12   3   3       45.91       36.13     13.10 o 
 -11   4   3        0.08      -13.36     25.10 o 
 -10   4   3       45.64       19.38     16.68 o 
  -9   4   3        0.19      -24.48     12.66 o 
  -8   4   3        5.91       11.79     12.48 o 
  -7   4   3       45.78       50.33     31.27 o 
  -6   4   3        6.72       -4.33      7.82 o 
  -5   4   3        0.32        4.56      7.47 o 
  -4   4   3        8.61        2.91      6.97 o 
  -3   4   3        0.04       21.69     11.24 o 
  -2   4   3       20.96       23.18     11.19 o 
  -1   4   3        9.78       10.26      8.33 o 
   0   4   3      121.66      122.38     17.34 o 
   1   4   3        3.21        6.23      9.68 o 
   2   4   3        0.08        2.54      9.92 o 
   3   4   3       84.38       94.53     15.20 o 
   4   4   3       53.80       63.01      9.20 o 
   5   4   3        6.32        4.81      7.52 o 
   6   4   3      142.17      166.47     15.37 o 
   7   4   3       47.05       63.15     12.32 o 
   8   4   3      155.04      181.91     19.03 o 
   9   4   3        0.21       -4.81     11.43 o 
  10   4   3       87.91       91.38     24.87 o 
  -9   5   3        5.92       13.15     30.63 o 
  -8   5   3       83.35       55.86     26.34 o 
  -7   5   3       26.85       36.79     13.81 o 
  -6   5   3       36.83       64.48     18.76 o 
  -5   5   3       72.49      115.25     29.52 o 
  -4   5   3        3.38       45.89     23.66 o 
  -3   5   3       18.25        6.97     12.65 o 
  -2   5   3       34.85       16.56     13.53 o 
  -1   5   3      103.15      109.94     13.93 o 
   0   5   3       30.07       37.58     13.00 o 
   1   5   3       13.16       22.02     14.32 o 
   2   5   3       71.93       52.69     15.39 o 
   3   5   3        0.69        3.78     17.62 o 
   4   5   3       24.54       31.93     14.60 o 
   5   5   3        8.59       38.17     14.78 o 
   6   5   3        8.13       11.66      9.20 o 
   7   5   3       41.32       39.68     12.41 o 
   8   5   3        2.73       12.85     15.01 o 
  -5   6   3        0.44       57.86     24.76 o 
  -4   6   3        3.39       78.04     32.50 o 
  -3   6   3       12.80       41.40     26.76 o 
  -2   6   3        1.53       12.39     25.41 o 
  -1   6   3      108.20      143.97     40.13 o 
   0   6   3       25.49        1.12     19.06 o 
   1   6   3       18.27       14.65     18.00 o 
   2   6   3      184.78      147.28     27.16 o 
   3   6   3       16.43        7.92     23.90 o 
   4   6   3       11.94       13.33     26.20 o 
 -14   0   4        5.95       10.67     11.64 o 
 -13   0   4        6.86       -1.29     10.03 o 
 -12   0   4       40.17       21.33     10.37 o 
 -11   0   4        1.06       -3.23      8.67 o 
 -10   0   4       14.50       12.09      7.22 o 
  -9   0   4      636.15      749.46     22.19 o 
  -8   0   4      312.22      355.97     15.97 o 
  -7   0   4       87.62       93.76      9.64 o 
  -6   0   4      434.34      490.09     14.81 o 
  -5   0   4      346.71      428.55     12.73 o 
  -4   0   4     8077.20     7706.62    135.28 o 
  -3   0   4     1120.59     1092.84     21.02 o 
  -2   0   4      433.69      477.30     10.61 o 
  -1   0   4     6878.36     7101.80    105.89 o 
   0   0   4     6106.89     6408.13    110.51 o 
   1   0   4     2022.08     2137.54     39.09 o 
   2   0   4     2826.05     2839.28     41.63 o 
   3   0   4       71.58       48.42      4.92 o 
   4   0   4       15.63       19.68      4.12 o 
   5   0   4      502.23      496.79     12.68 o 
   6   0   4      146.79      142.58      8.32 o 
   7   0   4      172.92      222.73     13.87 o 
   8   0   4        4.26       10.84      5.51 o 
   9   0   4      857.04      920.67     26.25 o 
  10   0   4      291.78      324.94     43.51 o 
  11   0   4        5.99       35.02     10.86 o 
  12   0   4       64.72      104.58     15.72 o 
  13   0   4      127.36      145.71     18.64 o 
 -14   1   4        4.99        1.41      9.62 o 
 -13   1   4        7.01      -11.70      6.90 o 
 -12   1   4       38.01       32.77      7.38 o 
 -11   1   4        1.76      -10.30      5.46 o 
 -10   1   4        6.78       -0.19      5.55 o 
  -9   1   4      498.81      511.05     14.91 o 
  -8   1   4      351.23      369.84     10.70 o 
  -7   1   4      675.11      688.69     13.97 o 
  -6   1   4        1.41        0.72      2.59 o 
  -5   1   4      815.10      929.94     16.50 o 
  -4   1   4       62.02       48.99      3.71 o 
  -3   1   4      459.97      452.42      8.19 o 
  -2   1   4       92.98       62.81      4.80 o 
  -1   1   4     2031.43     1879.39     26.90 o 
   0   1   4     5406.96     5321.57    110.05 o 
   1   1   4     2368.94     2432.31     31.57 o 
   2   1   4     1621.05     1670.03     21.71 o 
   3   1   4      381.31      396.43      8.38 o 
   4   1   4      826.41      874.24     13.59 o 
   5   1   4      279.48      345.69      8.40 o 
   6   1   4        0.00       -1.92      2.77 o 
   7   1   4       49.69       45.44      5.29 o 
   8   1   4        7.17        8.17      4.35 o 
   9   1   4      480.39      521.07     20.68 o 
  10   1   4      455.61      551.57     14.89 o 
  11   1   4        0.66        4.84      6.23 o 
  12   1   4       19.22        9.94      7.15 o 
  13   1   4      151.45      176.34     15.52 o 
 -13   2   4       15.17       -7.63      8.96 o 
 -12   2   4        0.66       -0.71      7.15 o 
 -11   2   4       47.86       44.74      8.01 o 
 -10   2   4       43.48       39.68      7.61 o 
  -9   2   4      452.22      484.05     15.98 o 
  -8   2   4      542.44      567.71     16.40 o 
  -7   2   4       39.66       34.76      5.54 o 
  -6   2   4        5.32        3.43      5.32 o 
  -5   2   4      190.80      174.05      9.04 o 
  -4   2   4       47.18       40.60      4.81 o 
  -3   2   4      173.22      170.14      7.52 o 
  -2   2   4       21.66       21.66      3.01 o 
  -1   2   4      170.23      177.72      7.64 o 
   0   2   4       87.07       90.99      8.24 o 
   1   2   4      531.34      623.62     11.73 o 
   2   2   4       75.27       65.85      6.66 o 
   3   2   4      204.86      219.95      9.56 o 
   4   2   4     7993.07     8435.37    120.00 o 
   5   2   4      347.06      359.71     13.67 o 
   6   2   4      698.16      704.51     18.51 o 
   7   2   4       26.13       14.36      5.07 o 
   8   2   4      350.02      390.23     13.52 o 
   9   2   4       74.62       76.00      8.25 o 
  10   2   4       51.21       50.67      7.97 o 
  11   2   4        6.79        4.91      6.87 o 
  12   2   4        3.08       -4.28      7.10 o 
  13   2   4      111.50      100.24     12.43 o 
 -12   3   4        0.00        3.06     12.93 o 
 -11   3   4       23.72       19.53     12.72 o 
 -10   3   4       10.73       11.21     10.80 o 
  -9   3   4        2.63        3.76      8.01 o 
  -8   3   4        0.05        4.40      6.84 o 
  -7   3   4       17.78       26.28      8.40 o 
  -6   3   4       46.41       61.91      9.57 o 
  -5   3   4     1658.33     1637.13     38.98 o 
  -4   3   4       16.90       13.05      6.34 o 
  -3   3   4      123.22      137.59     14.83 o 
  -2   3   4       11.10        7.93      4.39 o 
  -1   3   4      148.28      166.09     13.52 o 
   0   3   4      325.53      342.28     15.92 o 
   1   3   4      372.07      339.76     20.46 o 
   2   3   4      214.76      227.93      8.86 o 
   3   3   4        2.50        2.49      4.46 o 
   4   3   4        3.42        7.01      5.46 o 
   5   3   4      603.78      621.86     22.78 o 
   6   3   4       12.48       10.83      7.82 o 
   7   3   4      369.91      380.50     20.98 o 
   8   3   4      232.97      257.94     19.99 o 
   9   3   4       43.34       43.48     12.65 o 
  10   3   4        6.66      -19.75     14.09 o 
  11   3   4        0.24      -15.07     11.51 o 
  12   3   4        9.45       -4.56     11.65 o 
 -11   4   4       66.34       69.54     21.29 o 
 -10   4   4       29.70       30.20     17.27 o 
  -9   4   4        9.65       16.78     14.01 o 
  -8   4   4        3.28        4.68     11.77 o 
  -7   4   4        4.08      -11.74     13.46 o 
  -6   4   4        9.15        4.59     14.11 o 
  -5   4   4      314.72      300.06     16.94 o 
  -4   4   4      864.95      870.90     42.01 o 
  -3   4   4       25.05       28.82     11.98 o 
  -2   4   4       32.11       35.54     11.56 o 
  -1   4   4        0.88       -1.36      7.79 o 
   0   4   4       31.23       23.32     11.18 o 
   1   4   4      427.21      374.34     26.26 o 
   2   4   4        0.92        0.84     17.66 o 
   3   4   4        0.26       -3.44      9.14 o 
   4   4   4      187.10      169.09     12.63 o 
   5   4   4       33.33       32.14      9.14 o 
   6   4   4       20.26       30.33      9.64 o 
   7   4   4      201.19      188.94     17.26 o 
   8   4   4      318.82      308.28     22.88 o 
   9   4   4      134.23      116.89     18.85 o 
  10   4   4        3.19       -9.76     13.17 o 
  -9   5   4       31.46       43.63     30.87 o 
  -8   5   4        1.59       -0.80     32.64 o 
  -7   5   4      137.45      176.88     37.40 o 
  -6   5   4       51.66       51.87     12.10 o 
  -5   5   4       14.48       31.71     23.56 o 
  -4   5   4       97.57       96.72     29.27 o 
  -3   5   4        2.28       -5.63     20.83 o 
  -2   5   4       88.02       90.36     14.96 o 
  -1   5   4       24.16       18.26     11.65 o 
   0   5   4       48.90       40.96     12.92 o 
   1   5   4       93.80      100.99     21.68 o 
   2   5   4       13.75       18.40     12.49 o 
   3   5   4       77.79       74.17     16.79 o 
   4   5   4       19.08       49.98     26.99 o 
   5   5   4       11.36       36.46     15.04 o 
   6   5   4       19.62       10.08      8.98 o 
   7   5   4       51.35       47.64     12.91 o 
   8   5   4        3.73       -1.85     12.36 o 
  -5   6   4        3.10       45.14     25.33 o 
  -4   6   4        8.57       76.58     31.83 o 
  -3   6   4        0.15       43.17     25.95 o 
  -2   6   4        3.53       45.22     28.64 o 
  -1   6   4       77.47      101.77     36.38 o 
   0   6   4        0.07       31.76     48.49 o 
   1   6   4       34.51       10.79     18.11 o 
   2   6   4       89.91      125.59     26.55 o 
   3   6   4       83.32       77.83     30.67 o 
   4   6   4       41.26       24.35     26.31 o 
 -14   1   5       52.84       37.44     10.56 o 
 -13   1   5       10.07       -1.91      7.03 o 
 -12   1   5        1.37        3.97      6.90 o 
 -11   1   5       15.69       16.30      6.32 o 
 -10   1   5        9.49        6.57      5.76 o 
  -9   1   5       25.73       11.81      5.32 o 
  -8   1   5      700.61      767.68     17.10 o 
  -7   1   5        0.01       -2.06      3.06 o 
  -6   1   5      170.98      171.08      6.34 o 
  -5   1   5      200.80      226.75      8.22 o 
  -4   1   5     1092.78     1129.96     18.03 o 
  -3   1   5      116.99      158.41      4.83 o 
  -2   1   5     1282.59     1100.67     18.51 o 
  -1   1   5      292.41      309.20      8.35 o 
   0   1   5      165.11      106.41      5.50 o 
   1   1   5    11016.22    10741.24    122.15 o 
   2   1   5      134.44      174.25      5.91 o 
   3   1   5       14.81       19.50      2.94 o 
   4   1   5        1.87        8.17      2.64 o 
   5   1   5      391.36      369.56      8.43 o 
   6   1   5       19.90       14.84      3.27 o 
   7   1   5        2.79        8.35      3.66 o 
   8   1   5        6.59        6.88      4.36 o 
   9   1   5      149.19      166.82     10.84 o 
  10   1   5      260.09      264.04     11.71 o 
  11   1   5      369.71      412.30     18.99 o 
  12   1   5       35.00       19.88      7.70 o 
  13   1   5      273.64      347.77     38.66 o 
 -13   2   5       13.49        4.08      9.26 o 
 -12   2   5       55.66       44.82     11.26 o 
 -11   2   5        4.57       -3.34      6.31 o 
 -10   2   5        4.93       -7.23      6.06 o 
  -9   2   5        0.60       -3.51      6.02 o 
  -8   2   5      559.89      632.57     17.14 o 
  -7   2   5       39.16       31.14      5.27 o 
  -6   2   5       41.94       37.47      6.29 o 
  -5   2   5     1164.44     1181.67     17.90 o 
  -4   2   5      735.68      795.15     25.42 o 
  -3   2   5       54.99       66.01      5.40 o 
  -2   2   5      354.46      344.11      9.38 o 
  -1   2   5        2.92        2.37      3.53 o 
   0   2   5       80.88       80.43      3.81 o 
   1   2   5      706.38      760.85     13.96 o 
   2   2   5      499.46      465.32     10.78 o 
   3   2   5     1398.22     1455.19     28.89 o 
   4   2   5      960.06     1059.29     20.71 o 
   5   2   5       10.85        2.72      3.05 o 
   6   2   5        0.10       -0.37      4.10 o 
   7   2   5       67.96       63.87      6.48 o 
   8   2   5       85.71       90.99      8.12 o 
   9   2   5        7.95        4.90      5.92 o 
  10   2   5       10.77        6.29      6.06 o 
  11   2   5       15.56       14.62      7.14 o 
  12   2   5        0.65        0.97      7.16 o 
 -12   3   5       72.93       64.85     22.28 o 
 -11   3   5        0.00      -23.17     16.92 o 
 -10   3   5        9.62       -3.64     10.27 o 
  -9   3   5       21.19       24.23      9.87 o 
  -8   3   5       23.10       19.07      8.52 o 
  -7   3   5       89.98       78.03     10.19 o 
  -6   3   5      392.70      404.54     17.24 o 
  -5   3   5       61.12       70.13     12.67 o 
  -4   3   5      176.20      183.30     11.11 o 
  -3   3   5      242.30      250.07     17.58 o 
  -2   3   5      258.61      265.19     10.92 o 
  -1   3   5       29.25       35.75      4.91 o 
   0   3   5        1.96        6.55      7.73 o 
   1   3   5      111.77      101.81     12.83 o 
   2   3   5      145.29      140.77      7.23 o 
   3   3   5      104.32      118.82      9.90 o 
   4   3   5       72.05       64.31      8.86 o 
   5   3   5       40.80       61.69      9.92 o 
   6   3   5     1161.77     1218.82     35.72 o 
   7   3   5       17.25       24.58      9.66 o 
   8   3   5        0.75       -3.44     10.54 o 
   9   3   5      110.89      129.74     21.07 o 
  10   3   5       12.10        3.53     11.50 o 
  11   3   5        3.60      -13.70     10.29 o 
  12   3   5        0.04      -15.36     11.03 o 
 -11   4   5        1.04       11.84     26.26 o 
 -10   4   5        8.99       10.10     15.98 o 
  -9   4   5       23.53       35.36     15.45 o 
  -8   4   5      283.43      320.66     47.84 o 
  -7   4   5        7.28        7.03     14.83 o 
  -6   4   5      179.04      197.67     18.75 o 
  -5   4   5       71.19       88.46     18.14 o 
  -4   4   5      217.63      210.40     14.13 o 
  -3   4   5      913.71      930.83     25.64 o 
  -2   4   5      104.90       88.94     12.42 o 
  -1   4   5      109.11      120.73     11.97 o 
   0   4   5       64.14       76.69     14.26 o 
   1   4   5       53.96       58.11     18.18 o 
   2   4   5       15.47       14.67     10.26 o 
   3   4   5       27.73       29.10     16.24 o 
   4   4   5      234.25      233.93     14.02 o 
   5   4   5        5.13        5.79     12.27 o 
   6   4   5       56.89       57.01     10.99 o 
   7   4   5      110.55       96.63     13.85 o 
   8   4   5       54.35       26.59     18.62 o 
   9   4   5       19.77        5.65     12.31 o 
  10   4   5        1.91       -7.18     13.61 o 
  -9   5   5       95.04      123.77     41.04 o 
  -8   5   5       20.49       35.80     19.75 o 
  -7   5   5        1.81       15.36     32.29 o 
  -6   5   5       22.40       18.66     14.42 o 
  -5   5   5       32.74       28.76     22.61 o 
  -4   5   5        0.57       36.99     21.35 o 
  -3   5   5       18.44       26.81     22.13 o 
  -2   5   5      100.83      115.60     22.13 o 
  -1   5   5       40.03       41.14     13.16 o 
   0   5   5        8.87       11.21     11.70 o 
   1   5   5      183.63      206.24     23.42 o 
   2   5   5       41.92       30.97     27.52 o 
   3   5   5      205.98      218.22     23.94 o 
   4   5   5        0.05       16.26     13.69 o 
   5   5   5       14.90       32.01     15.03 o 
   6   5   5       47.15       55.61     12.32 o 
   7   5   5        4.78        9.95     12.07 o 
   8   5   5       10.88        9.23     14.20 o 
  -5   6   5        0.66       39.71     26.11 o 
  -4   6   5       63.93       99.44     33.91 o 
  -3   6   5        1.41       14.72     27.57 o 
  -2   6   5       46.78       42.12     30.32 o 
  -1   6   5       24.49       -7.52     25.42 o 
   0   6   5      127.95      159.55     29.30 o 
   1   6   5       25.47        4.34     18.63 o 
   2   6   5       72.04      113.13     40.33 o 
   3   6   5        0.28       17.13     25.02 o 
   4   6   5        9.32        9.36     24.71 o 
 -14   0   6       10.17        7.53     11.46 o 
 -13   0   6       11.76       15.45     10.94 o 
 -12   0   6      101.17      100.93     13.84 o 
 -11   0   6       20.89       15.65      9.37 o 
 -10   0   6       71.50       73.91     12.76 o 
  -9   0   6      131.74      140.10     11.05 o 
  -8   0   6       67.89       65.04      7.90 o 
  -7   0   6      635.64      656.34     18.61 o 
  -6   0   6     6204.98     6775.46    111.14 o 
  -5   0   6      397.88      319.78     11.13 o 
  -4   0   6     1867.54     1932.35     38.83 o 
  -3   0   6      194.01      234.35      8.41 o 
  -2   0   6     1596.51     1524.24     26.88 o 
  -1   0   6     2368.51     2271.42     36.11 o 
   0   0   6     2194.10     1887.30     35.24 o 
   1   0   6     2447.64     2375.04     62.10 o 
   2   0   6     5952.53     5477.44     77.63 o 
   3   0   6     2164.42     2069.65     32.91 o 
   4   0   6      799.55      809.38     16.65 o 
   5   0   6       55.01       70.64      6.75 o 
   6   0   6      937.51     1085.57     25.64 o 
   7   0   6      209.90      234.54     13.04 o 
   8   0   6       10.94        1.24      5.18 o 
   9   0   6       46.89       48.70      8.65 o 
  10   0   6       12.51        6.62      8.41 o 
  11   0   6      694.14      845.90     32.27 o 
  12   0   6      540.54      746.18     31.88 o 
  13   0   6       60.57       63.95     15.99 o 
 -14   1   6       13.86        4.91      9.47 o 
 -13   1   6       72.29       55.73      8.93 o 
 -12   1   6        1.05       -8.80      6.22 o 
 -11   1   6        0.53       -9.73      5.35 o 
 -10   1   6        1.53       -4.28      5.26 o 
  -9   1   6       11.23       11.62      5.25 o 
  -8   1   6      191.21      195.43      8.40 o 
  -7   1   6     1195.76     1313.95     21.32 o 
  -6   1   6      599.86      622.47     11.73 o 
  -5   1   6      382.84      360.97      9.09 o 
  -4   1   6      570.83      618.43     10.84 o 
  -3   1   6     1030.99      956.64     13.86 o 
  -2   1   6     2034.66     1935.58     22.70 o 
  -1   1   6        0.02        1.72      3.07 o 
   0   1   6        3.93        2.38      1.46 o 
   1   1   6       52.93       74.70      3.56 o 
   2   1   6      828.68      884.59     13.56 o 
   3   1   6     1545.16     1696.44     28.63 o 
   4   1   6       80.29       92.52      4.60 o 
   5   1   6        3.67        4.35      2.88 o 
   6   1   6       98.15      102.65      5.53 o 
   7   1   6      161.72      165.99      7.87 o 
   8   1   6       72.88       77.71      6.37 o 
   9   1   6       14.93       14.90      5.26 o 
  10   1   6       36.12       34.40      8.25 o 
  11   1   6       81.96       83.91      8.91 o 
  12   1   6      160.18      183.64     14.37 o 
  13   1   6        0.13        4.54      9.75 o 
 -13   2   6        1.96      -11.45      8.95 o 
 -12   2   6       17.17       11.90     10.51 o 
 -11   2   6        0.03      -14.66      7.33 o 
 -10   2   6        0.30       -9.33      5.90 o 
  -9   2   6        1.85       -0.47      5.45 o 
  -8   2   6       87.48       77.87      7.32 o 
  -7   2   6      133.69      131.58      7.82 o 
  -6   2   6       45.90       72.02     12.93 o 
  -5   2   6       55.75       49.04      4.10 o 
  -4   2   6      272.54      296.27     10.10 o 
  -3   2   6     2247.52     2421.13     42.19 o 
  -2   2   6     1170.06     1192.00     22.74 o 
  -1   2   6       74.36       65.77      4.68 o 
   0   2   6       20.61       27.38      3.51 o 
   1   2   6     2202.31     2163.32     33.29 o 
   2   2   6     1083.02     1253.51     24.99 o 
   3   2   6     2522.86     2616.88     46.92 o 
   4   2   6      160.12      160.78      5.83 o 
   5   2   6       15.67       11.17      7.36 o 
   6   2   6        3.72       -0.52      8.21 o 
   7   2   6        1.62       -3.21      4.47 o 
   8   2   6       35.56       44.71      6.88 o 
   9   2   6       49.78       42.97      6.88 o 
  10   2   6       24.79       22.71      6.73 o 
  11   2   6        1.70        2.16      6.75 o 
  12   2   6       62.56       67.89     13.50 o 
 -12   3   6        5.03        2.30     13.31 o 
 -11   3   6        0.09      -18.48     10.78 o 
 -10   3   6        7.76       -6.42     11.78 o 
  -9   3   6      121.13      118.25     17.47 o 
  -8   3   6        0.68       -2.03      9.30 o 
  -7   3   6      466.51      477.14     19.54 o 
  -6   3   6     1609.34     1578.88     39.15 o 
  -5   3   6       72.40       67.01      8.24 o 
  -4   3   6      261.23      319.40     12.38 o 
  -3   3   6        4.23        1.73      4.27 o 
  -2   3   6       40.30       51.17      6.19 o 
  -1   3   6      478.92      485.03     14.21 o 
   0   3   6      758.49      784.57     20.99 o 
   1   3   6       72.06      101.13     13.05 o 
   2   3   6      201.23      211.32      8.88 o 
   3   3   6       75.97       68.06      8.27 o 
   4   3   6      666.28      712.76     23.43 o 
   5   3   6        5.77        3.74      8.13 o 
   6   3   6     1775.65     1740.68     45.71 o 
   7   3   6       56.58       54.35     11.41 o 
   8   3   6      134.71      120.52     20.07 o 
   9   3   6        0.27       -4.40     10.67 o 
  10   3   6       18.91       14.68     17.26 o 
  11   3   6        4.50      -17.43     13.09 o 
 -11   4   6       16.14        5.87     12.28 o 
 -10   4   6       50.09       57.93     16.31 o 
  -9   4   6        3.53        9.44     10.60 o 
  -8   4   6       68.66       64.51     22.51 o 
  -7   4   6       44.58       26.73     11.52 o 
  -6   4   6       34.13       45.82     12.07 o 
  -5   4   6        4.84       13.23      9.07 o 
  -4   4   6       54.90       53.25      8.99 o 
  -3   4   6      455.73      435.09     21.08 o 
  -2   4   6      345.23      357.86     21.23 o 
  -1   4   6        3.72        9.21      8.95 o 
   0   4   6       75.40       61.05     20.51 o 
   1   4   6        0.12        0.29      9.41 o 
   2   4   6       31.09       36.23     11.25 o 
   3   4   6       27.97       27.08      6.41 o 
   4   4   6        9.89       24.01      7.57 o 
   5   4   6      114.20      114.42     16.39 o 
   6   4   6        6.74       19.76      9.77 o 
   7   4   6      240.02      249.93     19.42 o 
   8   4   6        4.05        3.87     11.29 o 
   9   4   6      127.99      110.23     17.43 o 
  10   4   6       68.07       61.25     22.64 o 
  -9   5   6        0.00       28.23     30.81 o 
  -8   5   6       99.07      116.01     28.53 o 
  -7   5   6       10.94       45.26     22.90 o 
  -6   5   6        3.36        5.42     13.46 o 
  -5   5   6        7.63       25.17     23.30 o 
  -4   5   6       77.66      107.65     31.20 o 
  -3   5   6       51.52       51.28     25.35 o 
  -2   5   6      413.31      387.90     62.23 o 
  -1   5   6       14.96       18.25     15.47 o 
   0   5   6        9.80       -7.79     12.89 o 
   1   5   6      438.45      429.75     47.85 o 
   2   5   6       47.71       30.95     20.44 o 
   3   5   6       10.17       21.34     19.04 o 
   4   5   6      143.60      154.51     32.89 o 
   5   5   6       20.93       18.60     21.48 o 
   6   5   6        2.06        1.77     10.55 o 
   7   5   6       29.36       47.70     14.33 o 
   8   5   6       20.65       19.97     27.20 o 
  -5   6   6      218.21      366.04     52.23 o 
  -4   6   6        1.88       41.76     29.26 o 
  -3   6   6       61.85       55.75     30.90 o 
  -2   6   6       34.11       36.98     29.67 o 
  -1   6   6        0.41       51.38     31.30 o 
   0   6   6        5.10        4.74     26.20 o 
   1   6   6       36.74      -19.27     16.74 o 
   2   6   6        7.14       -0.62     17.96 o 
   3   6   6       37.51       44.79     27.61 o 
   4   6   6        0.15        0.06     26.08 o 
 -14   1   7        0.06       -5.99      9.24 o 
 -13   1   7       14.03        7.34      7.46 o 
 -12   1   7       49.59       37.14      7.59 o 
 -11   1   7        2.36        1.01      5.82 o 
 -10   1   7        5.33        4.47      5.48 o 
  -9   1   7       27.47       24.55      5.70 o 
  -8   1   7       45.13       38.44      5.46 o 
  -7   1   7      141.97      146.46      8.68 o 
  -6   1   7       43.19       69.06      4.76 o 
  -5   1   7       28.43       33.46      2.92 o 
  -4   1   7      609.45      683.95     10.86 o 
  -3   1   7     1108.59     1016.93     14.59 o 
  -2   1   7      359.96      401.03      8.50 o 
  -1   1   7       34.27       37.47      2.85 o 
   0   1   7      941.98      910.52     13.77 o 
   1   1   7      372.21      346.23      8.94 o 
   2   1   7        5.26        7.34      2.14 o 
   3   1   7     2786.57     2913.41     38.31 o 
   4   1   7      128.96      115.76      5.07 o 
   5   1   7       20.42       14.89      3.10 o 
   6   1   7       81.13       78.65      5.00 o 
   7   1   7      292.78      311.81     10.05 o 
   8   1   7       83.47       77.11      6.63 o 
   9   1   7        3.06        7.22      5.13 o 
  10   1   7        0.16        1.16      5.84 o 
  11   1   7        9.53        7.49      6.59 o 
  12   1   7       28.06       30.01      9.20 o 
  13   1   7       68.37       63.65     15.80 o 
 -13   2   7        2.70        9.18      9.21 o 
 -12   2   7       10.31       -2.53     12.54 o 
 -11   2   7       27.68       10.35      8.72 o 
 -10   2   7       38.95       33.87      7.45 o 
  -9   2   7       77.88       60.26     11.35 o 
  -8   2   7       30.36       29.97      5.57 o 
  -7   2   7      635.44      617.45     15.54 o 
  -6   2   7       77.85       77.41      8.53 o 
  -5   2   7       54.46       35.97      8.26 o 
  -4   2   7       68.86       66.40      8.48 o 
  -3   2   7        0.01       -0.23      2.94 o 
  -2   2   7     1618.38     1672.82     29.55 o 
  -1   2   7      351.58      368.59     12.68 o 
   0   2   7      147.79      172.88      6.51 o 
   1   2   7      216.28      203.72      6.99 o 
   2   2   7        5.66       12.79      3.03 o 
   3   2   7     1248.44     1342.98     24.45 o 
   4   2   7      240.94      268.00     10.53 o 
   5   2   7       96.50      106.70     11.57 o 
   6   2   7      450.10      474.62     15.43 o 
   7   2   7      185.88      188.58     21.26 o 
   8   2   7        1.08       -2.43      5.28 o 
   9   2   7        0.68       -2.46      5.60 o 
  10   2   7        0.08       -1.21      6.09 o 
  11   2   7        1.55       -6.48      6.26 o 
  12   2   7       12.19       34.96     15.46 o 
 -12   3   7        3.84      -14.37     12.04 o 
 -11   3   7       14.23        1.80     11.11 o 
 -10   3   7       34.38       25.19     13.88 o 
  -9   3   7       16.92        9.90     11.72 o 
  -8   3   7       11.19       17.06     10.33 o 
  -7   3   7       27.55       34.54     10.72 o 
  -6   3   7        0.17        6.36      6.70 o 
  -5   3   7      167.95      167.91     11.47 o 
  -4   3   7      239.99      267.11     11.39 o 
  -3   3   7        7.92        8.02      4.63 o 
  -2   3   7      492.29      309.40     18.15 o 
  -1   3   7     1262.77     1292.87     36.48 o 
   0   3   7      498.49      496.04     16.09 o 
   1   3   7       26.80       31.00      3.65 o 
   2   3   7      312.55      309.19     10.71 o 
   3   3   7      188.94      205.62     12.39 o 
   4   3   7      295.44      333.09     16.18 o 
   5   3   7      451.23      497.18     20.90 o 
   6   3   7       25.33       36.24      9.81 o 
   7   3   7       26.27        9.40     12.89 o 
   8   3   7       24.52       13.08     12.80 o 
   9   3   7       14.36       -5.41     10.31 o 
  10   3   7       15.60        0.77     10.03 o 
  11   3   7        2.33       -4.79     10.30 o 
 -11   4   7        5.89       -8.20     13.45 o 
 -10   4   7        2.93       -2.73     11.63 o 
  -9   4   7       13.07       17.89      9.79 o 
  -8   4   7       78.73       45.65     10.03 o 
  -7   4   7      147.35      163.69     33.85 o 
  -6   4   7       45.80       54.76     22.46 o 
  -5   4   7      458.38      426.18     43.02 o 
  -4   4   7      291.82      322.11     41.87 o 
  -3   4   7       24.76       20.02      9.77 o 
  -2   4   7       44.83       43.41     10.21 o 
  -1   4   7       61.23       58.52     11.75 o 
   0   4   7       32.67       41.12     12.31 o 
   1   4   7       22.29       18.63     10.74 o 
   2   4   7      134.19      157.10     17.86 o 
   3   4   7      903.09      786.29     23.83 o 
   4   4   7        1.23        2.13      6.92 o 
   5   4   7       65.43       83.03     15.24 o 
   6   4   7       86.27      103.41     13.67 o 
   7   4   7       34.40       25.82     11.84 o 
   8   4   7      492.88      506.56     34.87 o 
   9   4   7       59.93       59.89     28.66 o 
  10   4   7        1.21       -1.81     26.02 o 
  -9   5   7        6.03       46.94     32.13 o 
  -8   5   7        1.58       18.19     37.44 o 
  -7   5   7       19.32       29.80     12.98 o 
  -6   5   7       25.50       29.25     11.68 o 
  -5   5   7       21.96       11.64     21.94 o 
  -4   5   7        2.69       23.95     23.08 o 
  -3   5   7      200.67      222.51     41.72 o 
  -2   5   7       73.78       74.65     36.63 o 
  -1   5   7       81.49       71.78     19.73 o 
   0   5   7        3.54        6.77     21.49 o 
   1   5   7        0.81        7.80     16.70 o 
   2   5   7      174.92      185.60     32.86 o 
   3   5   7       59.60       43.24     22.53 o 
   4   5   7       33.88       42.92     23.38 o 
   5   5   7       23.98       -3.45     19.47 o 
   6   5   7       27.57       44.07     13.68 o 
   7   5   7        0.07        4.21     12.39 o 
   8   5   7        3.45        4.91     26.06 o 
  -5   6   7        6.94       48.14     27.46 o 
  -4   6   7       57.70       83.70     30.08 o 
  -3   6   7       49.89       63.99     30.82 o 
  -2   6   7        0.00       20.64     26.93 o 
  -1   6   7       51.87       40.11     18.97 o 
   0   6   7      152.37      133.93     28.88 o 
   1   6   7        1.14       -1.37     18.00 o 
   2   6   7       20.30       25.14     20.47 o 
   3   6   7        4.92        1.25     24.36 o 
   4   6   7      107.70      114.82     36.33 o 
 -14   0   8       21.12        3.33     11.50 o 
 -13   0   8      203.64      258.17     26.11 o 
 -12   0   8      123.29      111.46     14.01 o 
 -11   0   8        0.45       -9.47      7.33 o 
 -10   0   8        6.80        1.66      6.97 o 
  -9   0   8       56.56       61.62      8.60 o 
  -8   0   8       15.07       14.92      6.87 o 
  -7   0   8        7.48       10.68      5.04 o 
  -6   0   8      771.82      959.31     22.30 o 
  -5   0   8     3972.80     4001.97     68.12 o 
  -4   0   8     1365.89     1227.76     27.42 o 
  -3   0   8     5515.90     5199.04     84.22 o 
  -2   0   8      483.88      478.97     11.04 o 
  -1   0   8     7927.10     7656.11    115.75 o 
   0   0   8     1221.22     1059.93     22.30 o 
   1   0   8      259.72      262.63      8.32 o 
   2   0   8      567.30      524.13     13.90 o 
   3   0   8      678.82      700.77     14.65 o 
   4   0   8      644.37      579.46     13.78 o 
   5   0   8     6306.37     6909.33    101.23 o 
   6   0   8        7.32        2.81      3.83 o 
   7   0   8      406.16      412.67     13.77 o 
   8   0   8       48.02       39.28      7.96 o 
   9   0   8        1.42       -6.35      6.58 o 
  10   0   8       39.15       17.79      9.66 o 
  11   0   8       10.34        5.76      9.43 o 
  12   0   8       45.31       30.00     12.55 o 
  13   0   8        0.18       -6.59     11.58 o 
 -14   1   8       53.75       49.50     11.08 o 
 -13   1   8       65.60       62.59     12.07 o 
 -12   1   8        3.88        1.25      6.54 o 
 -11   1   8       31.60       18.51      6.75 o 
 -10   1   8       29.34       18.30      5.92 o 
  -9   1   8        1.26       -6.46      4.45 o 
  -8   1   8       26.76       26.29      6.80 o 
  -7   1   8       46.17       38.59      4.19 o 
  -6   1   8       59.48       50.08      3.67 o 
  -5   1   8       57.73       41.45      3.09 o 
  -4   1   8     2628.65     2856.44     32.62 o 
  -3   1   8      162.79       97.39      3.45 o 
  -2   1   8      115.39      170.28      5.47 o 
  -1   1   8      263.67      317.74      7.18 o 
   0   1   8        7.19        9.20      2.59 o 
   1   1   8      161.42      139.35      5.08 o 
   2   1   8      247.04      243.36      7.04 o 
   3   1   8     2678.20     2627.09     34.49 o 
   4   1   8      201.10      248.71      7.36 o 
   5   1   8       75.21       73.05      4.55 o 
   6   1   8      206.91      197.68      7.72 o 
   7   1   8        9.73       11.83      4.41 o 
   8   1   8        5.09       -3.60      4.33 o 
   9   1   8       33.10       21.23      5.67 o 
  10   1   8       18.11       12.23      6.37 o 
  11   1   8        0.06        0.78      7.34 o 
  12   1   8       15.31       21.10      9.19 o 
  13   1   8       64.45       60.58     15.47 o 
 -13   2   8       74.88       75.94     12.21 o 
 -12   2   8        0.11       -9.28      8.40 o 
 -11   2   8       71.18       69.95     15.48 o 
 -10   2   8       52.29       54.73      9.17 o 
  -9   2   8       42.89       39.04      6.60 o 
  -8   2   8        2.54       -0.02      4.45 o 
  -7   2   8      263.28      283.71     23.07 o 
  -6   2   8        7.67       14.86      4.62 o 
  -5   2   8      509.91      528.14     17.44 o 
  -4   2   8      133.11      115.61      7.35 o 
  -3   2   8       14.84       17.86      4.00 o 
  -2   2   8       25.67       19.98      3.45 o 
  -1   2   8        0.10       -2.78      3.52 o 
   0   2   8     1519.32     1480.00     26.45 o 
   1   2   8     1841.95     1962.91     34.28 o 
   2   2   8      470.30      486.82     11.92 o 
   3   2   8      107.46      113.05      4.72 o 
   4   2   8       85.23       79.79      4.69 o 
   5   2   8      214.43      229.38     10.86 o 
   6   2   8       89.50       84.20      8.14 o 
   7   2   8        0.10       -2.41      5.48 o 
   8   2   8      131.99      121.73      9.49 o 
   9   2   8      182.95      209.00     19.53 o 
  10   2   8       75.97       61.01      9.70 o 
  11   2   8        5.84        1.57      7.23 o 
  12   2   8        9.79       -7.62      8.33 o 
 -12   3   8       41.82        6.51     13.39 o 
 -11   3   8        8.28      -19.11     12.92 o 
 -10   3   8       13.05       -4.33     12.87 o 
  -9   3   8       16.16       12.24     11.71 o 
  -8   3   8      106.70      131.96     24.80 o 
  -7   3   8      130.77      147.77     40.31 o 
  -6   3   8      655.69      675.96     27.66 o 
  -5   3   8      682.02      695.16     21.13 o 
  -4   3   8        9.56       17.85      5.24 o 
  -3   3   8      215.62      209.56     11.65 o 
  -1   3   8      731.97      717.90     24.40 o 
   0   3   8       53.63       62.82      7.02 o 
   1   3   8       12.96       11.92      3.31 o 
   2   3   8       10.11        4.85      3.57 o 
   3   3   8      159.92      154.24     11.53 o 
   4   3   8      309.64      288.28     15.93 o 
   5   3   8     2226.80     2169.55     52.53 o 
   6   3   8        4.40       13.17      8.39 o 
   7   3   8       88.51       63.99     12.53 o 
   8   3   8       26.93       10.97     10.35 o 
   9   3   8        0.73      -21.26     15.28 o 
  10   3   8       55.37       46.91     11.91 o 
  11   3   8       66.58       55.65     13.11 o 
 -11   4   8       52.61       41.08     18.77 o 
 -10   4   8        7.63       10.81     11.10 o 
  -9   4   8       21.14       30.22     10.86 o 
  -8   4   8       24.39       35.29     11.86 o 
  -7   4   8       49.66       70.52     26.91 o 
  -6   4   8        1.12       11.80     18.22 o 
  -5   4   8      463.86      459.30     44.66 o 
  -4   4   8      546.15      531.84     48.73 o 
  -3   4   8        1.06        1.17     11.16 o 
  -2   4   8       71.70       64.97     12.06 o 
  -1   4   8       36.59       31.28     10.44 o 
   0   4   8       21.75       39.66     12.06 o 
   1   4   8        0.15       19.77     10.42 o 
   2   4   8      126.11      168.81     42.76 o 
   3   4   8       55.87       43.79      8.00 o 
   4   4   8       39.14       32.13      8.42 o 
   5   4   8       41.34       36.64     10.15 o 
   6   4   8       38.47       22.95     10.66 o 
   7   4   8       39.83       19.79     22.38 o 
   8   4   8      173.19      146.77     17.82 o 
   9   4   8       11.09       -4.54     13.83 o 
  10   4   8       10.98        7.48     25.51 o 
  -9   5   8        0.01       57.45     34.29 o 
  -8   5   8       47.26       60.78     19.83 o 
  -7   5   8        1.73       21.50     17.70 o 
  -6   5   8        4.40        3.69     28.06 o 
  -5   5   8       11.88        7.83      8.80 o 
  -4   5   8       24.68       21.89     22.44 o 
  -3   5   8       18.67       36.62     25.70 o 
  -2   5   8        2.17       12.64     14.29 o 
  -1   5   8      506.02      457.47     37.84 o 
   0   5   8        1.89       -5.90     13.75 o 
   1   5   8       14.77       -0.35     17.10 o 
   2   5   8       18.34       17.56     19.11 o 
   3   5   8       29.11       45.70     23.07 o 
   4   5   8       25.89       -1.13     20.25 o 
   5   5   8        4.35       13.26     21.05 o 
   6   5   8       13.69        5.98     11.51 o 
   7   5   8       47.68       80.47     16.83 o 
  -5   6   8      195.37      216.54     44.67 o 
  -4   6   8       23.11       47.54     28.99 o 
  -3   6   8        2.06        4.43     25.72 o 
  -2   6   8        3.44       28.93     28.97 o 
  -1   6   8       11.38       18.01     18.41 o 
   0   6   8      136.72      146.86     28.04 o 
   1   6   8        2.78      -19.15     17.75 o 
   2   6   8       19.72       21.34     19.12 o 
   3   6   8        0.02      -23.61     23.12 o 
   4   6   8        8.11        8.94     27.00 o 
 -14   1   9       45.92       43.09     10.92 o 
 -13   1   9        3.35        0.77      8.31 o 
 -12   1   9       20.31       15.81      7.54 o 
 -11   1   9       32.74       23.05      6.96 o 
 -10   1   9       24.44       10.86      6.25 o 
  -9   1   9        0.62       -4.44      4.42 o 
  -8   1   9        0.11       -2.68      3.76 o 
  -7   1   9       62.56       57.57      5.43 o 
  -6   1   9        0.95        1.06      2.42 o 
  -5   1   9      323.15      294.05      7.04 o 
  -4   1   9     3703.85     4111.77     48.57 o 
  -3   1   9       78.75       66.09      4.60 o 
  -2   1   9     1392.94     1281.90     19.16 o 
  -1   1   9     2670.72     2859.28     43.24 o 
   0   1   9        0.69       -0.32      1.54 o 
   1   1   9      387.88      345.67      6.79 o 
   2   1   9       79.68       96.63      4.50 o 
   3   1   9      417.96      431.83      9.45 o 
   4   1   9      166.55      163.03      7.29 o 
   5   1   9      444.14      465.93     10.65 o 
   6   1   9      118.71      120.75      7.55 o 
   7   1   9      399.46      420.57     11.51 o 
   8   1   9       34.08       44.44      5.90 o 
   9   1   9       14.25       14.69      5.56 o 
  10   1   9       11.12       11.49      6.37 o 
  11   1   9        0.10       -0.97      7.32 o 
  12   1   9        3.97       12.25      9.10 o 
 -13   2   9      136.61      153.86     27.38 o 
 -12   2   9        9.17       15.12      9.32 o 
 -11   2   9        2.94        4.62      8.06 o 
 -10   2   9      149.60      137.52     15.59 o 
  -9   2   9       74.42       53.55      8.16 o 
  -8   2   9        0.98        2.39      5.88 o 
  -7   2   9       75.76       80.22      6.40 o 
  -6   2   9        0.06        7.45      4.59 o 
  -5   2   9      269.65      263.39     19.60 o 
  -4   2   9      810.47      904.53     18.30 o 
  -3   2   9       55.57       62.81      5.00 o 
  -2   2   9     1061.42     1108.62     23.41 o 
  -1   2   9        6.49       12.55      4.20 o 
   0   2   9      264.56      257.92      9.43 o 
   1   2   9       96.91      150.90      9.61 o 
   2   2   9     1189.64     1203.10     23.81 o 
   3   2   9        0.04       -1.89      2.03 o 
   4   2   9      584.33      614.44     14.12 o 
   5   2   9      159.36      171.58     16.38 o 
   6   2   9        0.05        5.96      5.02 o 
   7   2   9       43.58       40.79      6.74 o 
   8   2   9        4.26        5.17      6.07 o 
   9   2   9      235.93      225.97     25.42 o 
  10   2   9       18.71        1.13      6.92 o 
  11   2   9       12.22       10.33      7.90 o 
  12   2   9        5.78        5.90      9.74 o 
 -12   3   9        0.45        5.84     12.78 o 
 -11   3   9       94.42      110.44     30.39 o 
 -10   3   9       19.13        4.19     13.20 o 
  -9   3   9        5.46        2.22     12.43 o 
  -8   3   9      106.92       88.96     19.74 o 
  -7   3   9        0.30       10.82      9.29 o 
  -6   3   9       89.61      105.21     13.34 o 
  -5   3   9       75.47       73.01     10.34 o 
  -4   3   9      201.43      200.62     10.72 o 
  -3   3   9        4.39        3.44      4.07 o 
  -2   3   9        1.90        4.58      4.49 o 
  -1   3   9        8.34        4.34      4.83 o 
   0   3   9      358.07      374.17     18.58 o 
   1   3   9        5.73        7.25      4.35 o 
   2   3   9       17.22       12.26      4.07 o 
   3   3   9       15.96        9.87      6.20 o 
   4   3   9       18.89       11.97      6.64 o 
   5   3   9        3.65        8.18      7.88 o 
   6   3   9       50.85       45.63     14.51 o 
   7   3   9       33.27       47.21     12.62 o 
   8   3   9        2.14       -6.18     12.70 o 
   9   3   9       45.16       25.61     12.50 o 
  10   3   9       78.29       73.82     13.78 o 
  11   3   9      119.46      106.64     18.27 o 
 -11   4   9       91.91       85.83     15.24 o 
 -10   4   9        7.72        3.08     10.41 o 
  -9   4   9        6.92        1.95     11.99 o 
  -8   4   9        0.76        5.36     10.08 o 
  -7   4   9        5.14        9.68     14.77 o 
  -6   4   9        0.06        6.83     19.03 o 
  -5   4   9        8.63       38.58     23.14 o 
  -4   4   9      221.56      220.17     36.89 o 
  -3   4   9      260.87      272.95     26.60 o 
  -2   4   9        2.36        3.24      6.51 o 
  -1   4   9       11.95        4.85     10.76 o 
   0   4   9       94.42       69.74     20.71 o 
   1   4   9       60.10       83.26     21.99 o 
   2   4   9        4.15       21.89     15.46 o 
   3   4   9       87.82       94.79     11.51 o 
   4   4   9       36.93       13.17      9.03 o 
   5   4   9       88.05       81.65     14.18 o 
   6   4   9      465.66      461.16     37.14 o 
   7   4   9       99.82       59.27     15.28 o 
   8   4   9        0.72        0.90     13.84 o 
   9   4   9        1.23       -8.92     13.03 o 
  -9   5   9        0.19       42.25     30.34 o 
  -8   5   9        5.71       26.31     14.11 o 
  -7   5   9        0.87        1.88     11.59 o 
  -6   5   9        2.10       15.60     28.06 o 
  -5   5   9        0.07       12.16     11.68 o 
  -4   5   9      118.21      147.68     35.78 o 
  -3   5   9      204.55      201.80     40.31 o 
  -2   5   9      512.83      526.75     45.49 o 
  -1   5   9        0.25        7.13     14.73 o 
   0   5   9       17.05        9.35     14.77 o 
   1   5   9        0.54       10.79     18.39 o 
   2   5   9       17.36       15.29     19.73 o 
   3   5   9       17.53       28.94     21.99 o 
   4   5   9       22.14        9.81     20.82 o 
   5   5   9       57.27       49.47     26.50 o 
   6   5   9       32.53       37.94     13.40 o 
   7   5   9       76.14       83.56     36.31 o 
  -5   6   9      104.19      165.70     39.47 o 
  -4   6   9       69.38      114.04     37.96 o 
  -3   6   9        6.71       22.09     30.60 o 
  -2   6   9        2.16       32.81     30.14 o 
  -1   6   9       62.17       59.53     21.32 o 
   0   6   9       40.29       32.09     21.19 o 
   1   6   9       47.43       19.64     18.84 o 
   2   6   9        2.24      -16.24     22.79 o 
   3   6   9       22.57       25.22     26.82 o 
 -14   0  10        7.96       -5.71     14.36 o 
 -13   0  10        1.86        1.02     10.37 o 
 -12   0  10      164.54      171.81     16.30 o 
 -11   0  10       25.09       11.92      8.29 o 
 -10   0  10       63.23       67.34      9.40 o 
  -9   0  10        6.38       14.32      6.96 o 
  -8   0  10       10.50        9.97      6.14 o 
  -7   0  10      629.67      650.95     18.64 o 
  -6   0  10      155.03      231.79     10.90 o 
  -5   0  10      451.34      444.95     13.62 o 
  -4   0  10       24.78       23.21      6.30 o 
  -3   0  10     1290.06     1165.81     23.43 o 
  -2   0  10     1531.97     1523.82     24.87 o 
  -1   0  10        1.30       18.93      3.02 o 
   0   0  10     1086.81      892.64     20.40 o 
   1   0  10      897.06      926.46     25.18 o 
   2   0  10      184.73      152.40     11.33 o 
   3   0  10       70.60       83.56      6.41 o 
   4   0  10       27.32       26.98      6.79 o 
   5   0  10     1034.36     1099.34     22.77 o 
   6   0  10        0.71        3.87      4.71 o 
   7   0  10      248.16      265.29     12.46 o 
   8   0  10      137.07      143.22     11.99 o 
   9   0  10       27.96       30.41     13.25 o 
  10   0  10        5.76        7.63      9.10 o 
  11   0  10        0.00      -14.22      8.79 o 
  12   0  10       16.01        3.36     11.53 o 
 -14   1  10        2.14       -1.70      9.34 o 
 -13   1  10       14.12       -3.02      7.90 o 
 -12   1  10       20.28        8.83      7.47 o 
 -11   1  10      173.61      156.03     11.46 o 
 -10   1  10      125.69       97.27      8.52 o 
  -9   1  10        4.24        1.74      4.72 o 
  -8   1  10        5.88       -5.23      3.79 o 
  -7   1  10      261.90      290.78      8.06 o 
  -6   1  10      150.04      143.95      7.30 o 
  -5   1  10        0.14        4.53      2.12 o 
  -4   1  10       17.39        3.91      1.66 o 
  -3   1  10     5574.47     5654.55     61.10 o 
  -2   1  10      180.15      204.21      9.03 o 
  -1   1  10      295.29      263.81      8.12 o 
   0   1  10      332.03      310.34      8.01 o 
   1   1  10      173.66      183.27      6.16 o 
   2   1  10      249.19      218.72      6.33 o 
   3   1  10     1963.26     2094.25     28.96 o 
   4   1  10      456.40      461.73     12.25 o 
   5   1  10       50.25       54.88      4.80 o 
   6   1  10      115.21      110.93      6.97 o 
   7   1  10      289.88      334.57     10.75 o 
   8   1  10       34.51       29.12      5.38 o 
   9   1  10       57.26       47.23      6.62 o 
  10   1  10        5.44        0.45      6.11 o 
  11   1  10        0.59        2.81      7.58 o 
  12   1  10       49.43       39.78     10.18 o 
 -13   2  10        1.35       -0.03      9.94 o 
 -12   2  10       35.38       42.19     18.07 o 
 -11   2  10      114.45      106.89     11.47 o 
 -10   2  10       60.84       43.98     10.28 o 
  -9   2  10       10.23        5.82      6.26 o 
  -8   2  10       78.38       85.55      9.41 o 
  -7   2  10       27.94       24.45      4.68 o 
  -6   2  10       84.13       81.40     14.32 o 
  -5   2  10      413.82      428.27     13.94 o 
  -4   2  10     1316.64     1382.82     25.14 o 
  -3   2  10       15.85       20.01      3.53 o 
  -2   2  10      942.87     1063.18     19.64 o 
  -1   2  10       87.70      100.52      6.62 o 
   0   2  10       24.31       25.58      4.92 o 
   1   2  10       42.75       28.08      3.50 o 
   2   2  10       89.94      101.52      4.77 o 
   3   2  10        6.28        3.74      2.34 o 
   4   2  10        9.58        7.69      4.24 o 
   5   2  10       49.63       64.29      8.52 o 
   6   2  10       73.75       58.32      7.52 o 
   7   2  10       75.02       67.03      7.62 o 
   8   2  10        1.00       -3.75      5.64 o 
   9   2  10        6.94       16.92      7.68 o 
  10   2  10        0.19       -6.14      6.55 o 
  11   2  10       33.29       23.27      9.46 o 
  12   2  10       78.39       41.88     11.03 o 
 -12   3  10        1.54       -6.83     16.84 o 
 -11   3  10      290.29      408.51     54.90 o 
 -10   3  10        0.54       11.90     19.57 o 
  -9   3  10      195.16      199.52     20.79 o 
  -8   3  10      196.69      183.40     18.60 o 
  -7   3  10        6.31       25.98     17.30 o 
  -6   3  10       20.65       21.65      8.92 o 
  -5   3  10        1.39       -9.43      6.88 o 
  -4   3  10       35.88       42.13      7.96 o 
  -3   3  10       14.72        4.71      7.49 o 
  -2   3  10       25.21       22.75      9.84 o 
  -1   3  10       23.99        9.72      5.62 o 
   0   3  10        7.32        3.72      2.99 o 
   1   3  10        2.18        6.35      3.56 o 
   2   3  10       83.58       88.47      7.23 o 
   3   3  10      186.92      207.25     12.84 o 
   4   3  10       24.44       27.79      8.04 o 
   5   3  10      319.41      279.81     18.18 o 
   6   3  10      123.67       90.69     12.61 o 
   7   3  10        3.33       -7.22      8.69 o 
   8   3  10       24.93        2.79     11.17 o 
   9   3  10       23.84        0.41      9.07 o 
  10   3  10        8.29      -10.11     15.71 o 
  11   3  10       10.22       17.42     11.67 o 
 -11   4  10       15.40       11.48     12.53 o 
 -10   4  10        3.48       -3.38     14.95 o 
  -9   4  10       62.19       57.32     14.65 o 
  -8   4  10       74.18       96.14     39.72 o 
  -7   4  10        3.38        5.15      8.38 o 
  -6   4  10        1.75       28.35     20.41 o 
  -5   4  10      277.18      358.29     45.63 o 
  -4   4  10      138.22      167.78     33.98 o 
  -3   4  10       62.53       60.49     15.37 o 
  -2   4  10      146.59      143.71     21.10 o 
  -1   4  10       60.07       54.95      8.35 o 
   0   4  10        5.56       15.12     15.26 o 
   1   4  10      312.60      332.29     39.59 o 
   2   4  10      553.65      578.65     44.54 o 
   3   4  10        3.08       -5.58      6.88 o 
   4   4  10      204.93      176.31     17.21 o 
   5   4  10       92.12       97.53     15.00 o 
   6   4  10       68.09       77.48     15.36 o 
   7   4  10      513.23      580.32     31.94 o 
   8   4  10        0.65       -1.03     12.96 o 
   9   4  10       56.92       63.18     28.53 o 
  -9   5  10        2.31       -1.87     27.37 o 
  -8   5  10        1.97       23.02     30.04 o 
  -7   5  10        0.02        8.72     11.99 o 
  -6   5  10       16.03        0.90     10.99 o 
  -5   5  10        3.88       -4.94      8.90 o 
  -4   5  10      426.88      476.17     52.17 o 
  -3   5  10      849.20      906.18     70.18 o 
  -2   5  10      271.22      289.71     53.57 o 
  -1   5  10      112.68      104.60     22.34 o 
   0   5  10       12.61        3.94     15.38 o 
   1   5  10       10.80       19.58     20.60 o 
   2   5  10        3.96      -10.43     16.33 o 
   3   5  10       15.60       -5.07     17.93 o 
   4   5  10       49.76       40.72     23.69 o 
   5   5  10       97.09      146.09     33.83 o 
   6   5  10        1.43       -2.10     11.91 o 
   7   5  10       44.50       24.17     14.63 o 
  -5   6  10       72.49      115.81     37.88 o 
  -4   6  10       71.08       70.96     32.91 o 
  -3   6  10        0.01       32.40     29.38 o 
  -2   6  10        0.02       17.53     27.92 o 
  -1   6  10      118.21      106.87     24.74 o 
   0   6  10       54.76       56.02     21.19 o 
   1   6  10       42.29       46.35     21.93 o 
   2   6  10        0.71      -27.88     21.80 o 
   3   6  10        3.68       -2.72     25.46 o 
 -14   1  11       98.79      101.23     12.71 o 
 -13   1  11      166.70      136.37     12.66 o 
 -12   1  11        5.09        0.92      7.16 o 
 -11   1  11       57.34       31.36      8.25 o 
 -10   1  11      229.94      200.85     10.92 o 
  -9   1  11        5.04       -4.89      4.49 o 
  -8   1  11        0.00       -0.87      3.43 o 
  -7   1  11        4.08       -0.18      2.73 o 
  -6   1  11       63.42       55.34      3.86 o 
  -5   1  11      174.85      173.09      5.43 o 
  -4   1  11      298.36      359.87      8.85 o 
  -3   1  11      304.01      320.93      6.90 o 
  -2   1  11     2064.94     2261.26     30.01 o 
  -1   1  11        9.61        5.14      2.20 o 
   0   1  11       78.75       85.14      4.32 o 
   1   1  11       75.64      112.37      6.01 o 
   2   1  11       34.83       41.92      3.54 o 
   3   1  11       41.24       23.59      3.45 o 
   4   1  11      208.00      240.11     10.12 o 
   5   1  11       73.21       72.33      5.37 o 
   6   1  11       88.36       90.58      8.34 o 
   7   1  11      754.29      812.72     17.67 o 
   8   1  11       79.04       70.98      7.18 o 
   9   1  11        1.26       -0.41      5.41 o 
  10   1  11       86.86       93.00     10.81 o 
  11   1  11        5.20        8.26      8.29 o 
  12   1  11        9.26        9.68      9.19 o 
 -13   2  11       11.45        3.35     11.24 o 
 -12   2  11      121.75      117.35     12.79 o 
 -11   2  11        4.50       -4.97      7.60 o 
 -10   2  11        6.20       -6.37      6.83 o 
  -9   2  11       87.64       60.76      8.44 o 
  -8   2  11        1.75       -4.33      4.94 o 
  -7   2  11      194.89      193.96     16.48 o 
  -6   2  11       25.89       23.48      7.82 o 
  -5   2  11      800.52      874.31     24.16 o 
  -4   2  11      492.90      499.63     22.80 o 
  -3   2  11      432.42      429.40     10.87 o 
  -2   2  11      848.44     1033.71     19.78 o 
  -1   2  11      128.31      129.34      6.46 o 
   0   2  11       17.12        9.00      3.06 o 
   1   2  11      376.17      408.33     12.01 o 
   2   2  11      202.22      196.00      6.17 o 
   3   2  11        2.45        4.28      2.59 o 
   4   2  11        3.96        6.57      4.26 o 
   5   2  11        8.46       11.39      5.03 o 
   6   2  11       87.02       71.45      7.24 o 
   7   2  11      508.35      457.94     21.02 o 
   8   2  11        0.66       -0.76      5.83 o 
   9   2  11      135.37      127.73     18.01 o 
  10   2  11       12.54        6.02      7.21 o 
  11   2  11       15.98        1.66      8.05 o 
 -12   3  11        0.77      -23.50     16.22 o 
 -11   3  11        5.44        2.68     22.73 o 
 -10   3  11        2.48        1.57     13.03 o 
  -9   3  11      253.08      217.63     41.10 o 
  -8   3  11       23.60       20.23     22.15 o 
  -7   3  11      121.86      102.87     14.12 o 
  -6   3  11        1.79       -2.60      7.49 o 
  -5   3  11        2.03       -6.06      6.61 o 
  -4   3  11      110.62      111.00     27.54 o 
  -3   3  11        0.49        2.71      5.35 o 
  -2   3  11        4.02        8.99      3.35 o 
  -1   3  11       94.59      108.59      7.41 o 
   0   3  11      385.25      194.82     18.27 o 
   1   3  11       10.70        5.97      3.72 o 
   2   3  11        1.99        2.96      5.71 o 
   3   3  11       75.16       91.43     10.05 o 
   4   3  11        0.58       -0.36      6.57 o 
   5   3  11       32.81       30.94      9.52 o 
   6   3  11       45.18       19.10     13.79 o 
   7   3  11       12.57       -2.06      9.05 o 
   8   3  11        9.01      -12.04      8.06 o 
   9   3  11       28.75       21.71     13.25 o 
  10   3  11        0.03       -8.70      9.71 o 
  11   3  11       32.04       -3.43     15.69 o 
 -11   4  11       31.83       31.34     13.65 o 
 -10   4  11       60.75       52.56     16.54 o 
  -9   4  11       13.00       33.70     24.22 o 
  -8   4  11       10.26       -0.93     10.60 o 
  -7   4  11        6.94       14.31     13.38 o 
  -6   4  11      121.43      158.74     32.68 o 
  -5   4  11       38.73       36.65     22.98 o 
  -4   4  11        4.63       11.35     18.89 o 
  -3   4  11       11.72       14.62     11.62 o 
  -2   4  11      247.76      228.21     25.08 o 
  -1   4  11      112.37      120.25     19.75 o 
   0   4  11       53.93       39.38      8.75 o 
   1   4  11        2.73       -3.12     14.14 o 
   2   4  11        0.00       -0.24      6.75 o 
   3   4  11       22.06       17.32      8.53 o 
   4   4  11        0.42       -0.63      9.13 o 
   5   4  11       84.36       57.30     13.34 o 
   6   4  11       24.10       25.66     12.34 o 
   7   4  11      135.97      121.95     18.83 o 
   8   4  11       54.62       60.29     16.92 o 
   9   4  11       15.18       22.11     20.81 o 
  -9   5  11        1.33      107.42     38.51 o 
  -8   5  11        2.71       -0.08     13.03 o 
  -7   5  11        0.15       17.68     27.56 o 
  -6   5  11        0.76        2.14     10.48 o 
  -5   5  11       13.70        8.28      9.73 o 
  -4   5  11      218.29      235.19     43.17 o 
  -3   5  11      396.34      403.85     49.06 o 
  -2   5  11       17.69       21.16     15.70 o 
  -1   5  11       21.32        5.64     15.01 o 
   0   5  11       11.78       14.38     15.20 o 
   1   5  11        5.60      -20.35     16.43 o 
   2   5  11        1.07       24.55     19.97 o 
   3   5  11       23.00       28.35     22.45 o 
   4   5  11       13.50       12.55     19.04 o 
   5   5  11        0.05        8.07      9.78 o 
   6   5  11       29.27       37.86     13.28 o 
   7   5  11       40.05       57.65     30.11 o 
  -4   6  11       50.67      132.07     38.62 o 
  -3   6  11       20.40       12.13     28.13 o 
  -2   6  11       66.86       58.88     32.90 o 
  -1   6  11      193.43      201.23     30.70 o 
   0   6  11       87.92       68.71     23.64 o 
   1   6  11       20.24       24.71     20.99 o 
   2   6  11        2.97      -20.22     22.66 o 
   3   6  11        2.61       -2.09     26.32 o 
 -14   0  12       13.84       -0.36     14.41 o 
 -13   0  12       79.88       66.50     29.68 o 
 -12   0  12      331.80      372.85     43.76 o 
 -11   0  12      438.25      448.48     25.83 o 
 -10   0  12      278.22      274.94     13.33 o 
  -9   0  12       36.10       25.47      6.77 o 
  -8   0  12        5.76       -6.38      6.22 o 
  -7   0  12      122.52      117.40      9.04 o 
  -6   0  12        0.50        1.07      4.40 o 
  -5   0  12      602.52      627.82     16.79 o 
  -4   0  12      371.04      373.37     13.58 o 
  -3   0  12      444.97      454.11     12.68 o 
  -2   0  12       59.70       68.24      4.64 o 
  -1   0  12     8401.67     8361.08    127.91 o 
   0   0  12      406.46      459.76     13.75 o 
   1   0  12       42.40       42.03      5.44 o 
   2   0  12      129.43      135.59     12.26 o 
   3   0  12       95.81       91.38      8.00 o 
   4   0  12      284.45      294.34     14.64 o 
   5   0  12      518.70      584.81     17.59 o 
   6   0  12      959.86     1009.39     25.91 o 
   7   0  12      222.44      274.35     23.60 o 
   8   0  12       74.75       50.34     10.37 o 
   9   0  12      149.97      160.57     19.12 o 
  10   0  12       92.62      103.74     14.50 o 
  11   0  12       12.09        4.86     10.77 o 
  12   0  12       13.26        8.20     11.68 o 
 -14   1  12       26.82        9.00      9.81 o 
 -13   1  12        1.92       -2.32      8.12 o 
 -12   1  12        0.23       -7.76      9.52 o 
 -11   1  12        0.04        8.58      7.16 o 
 -10   1  12       62.10       79.51      9.06 o 
  -9   1  12       20.06       10.41      5.01 o 
  -8   1  12       42.15       51.34      4.95 o 
  -7   1  12      186.43      193.60      8.45 o 
  -6   1  12      666.93      666.91     16.11 o 
  -5   1  12      270.73      293.82      6.88 o 
  -4   1  12      240.52      172.34     11.27 o 
  -3   1  12      632.00      651.27     11.39 o 
  -2   1  12     1124.26     1246.82     18.88 o 
  -1   1  12       49.89       57.58      4.63 o 
   0   1  12     1653.97     1672.77     22.56 o 
   1   1  12      361.20      358.45      7.93 o 
   2   1  12       86.64       76.25      4.40 o 
   3   1  12      597.52      547.44     11.29 o 
   4   1  12       21.92       24.01      3.86 o 
   5   1  12       36.61       44.34      6.32 o 
   6   1  12        3.52       -0.06      4.09 o 
   7   1  12        9.67        1.43      4.56 o 
   8   1  12      110.34       98.95      8.08 o 
   9   1  12      267.77      258.90     12.47 o 
  10   1  12        1.34        6.01      8.09 o 
  11   1  12        1.71        2.23      8.06 o 
  12   1  12        2.59        1.44      9.36 o 
 -13   2  12        1.75       -6.47      9.47 o 
 -12   2  12        4.81       -3.26     11.21 o 
 -11   2  12        5.19        5.20      8.23 o 
 -10   2  12        3.49       -5.59      6.76 o 
  -9   2  12       50.22       36.86     11.24 o 
  -8   2  12      462.49      422.75     15.65 o 
  -7   2  12      370.55      357.35     13.47 o 
  -6   2  12       59.08       71.51     16.29 o 
  -5   2  12      132.28      124.03     14.88 o 
  -4   2  12        5.10        2.79      3.17 o 
  -3   2  12      383.49      368.70     10.25 o 
  -2   2  12      260.71      245.17     13.21 o 
  -1   2  12      929.19      964.64     45.18 o 
   0   2  12      144.94      135.15      7.68 o 
   1   2  12      826.49      780.41     22.88 o 
   2   2  12       37.63       43.06      3.26 o 
   3   2  12      112.61      115.12      5.88 o 
   4   2  12       17.95       14.00      5.85 o 
   5   2  12      291.64      327.86     11.68 o 
   6   2  12        1.27        2.45      4.77 o 
   7   2  12       60.45       43.62      7.08 o 
   8   2  12       10.58        3.69      6.20 o 
   9   2  12      164.42      161.81     11.87 o 
  10   2  12        7.74       -1.09      6.98 o 
  11   2  12        0.11        0.63      7.80 o 
 -12   3  12        9.69      -23.06     16.40 o 
 -11   3  12      257.92      247.96     47.12 o 
 -10   3  12      304.23      335.33     27.86 o 
  -9   3  12      117.12      102.26     18.65 o 
  -8   3  12       15.33       28.72     25.81 o 
  -7   3  12       42.77       54.42     11.52 o 
  -6   3  12       91.78       82.05     12.68 o 
  -5   3  12       11.31       -2.48      7.48 o 
  -4   3  12        2.28       -9.13      5.52 o 
  -3   3  12       97.81       92.79      9.13 o 
  -2   3  12      180.30      202.37     14.84 o 
  -1   3  12      458.96      484.61     15.95 o 
   0   3  12     1335.99     1363.58     34.73 o 
   1   3  12       11.38       19.74      6.86 o 
   2   3  12        2.24        4.61      6.00 o 
   3   3  12        0.14       -1.33      6.47 o 
   4   3  12      245.55      237.91     17.73 o 
   5   3  12        2.49       -6.35      7.56 o 
   6   3  12       54.31       40.62     15.23 o 
   7   3  12       90.49       73.59     13.10 o 
   8   3  12        0.66        1.27      8.53 o 
   9   3  12        3.04       -7.82      9.25 o 
  10   3  12        6.92       13.42     11.91 o 
 -11   4  12       79.11       51.81     34.75 o 
 -10   4  12        5.27       23.27     32.25 o 
  -9   4  12      150.57      191.86     20.48 o 
  -8   4  12       37.78       36.52     18.86 o 
  -7   4  12       57.84       63.92     11.67 o 
  -6   4  12      127.25      121.22     28.67 o 
  -5   4  12      131.05      137.64     32.34 o 
  -4   4  12      255.71      257.73     40.30 o 
  -3   4  12        0.11       -0.44     11.18 o 
  -2   4  12      604.98      543.50     47.43 o 
  -1   4  12      363.60      334.11     29.62 o 
   0   4  12       13.80        3.26     14.47 o 
   1   4  12       38.11       48.88     19.94 o 
   2   4  12       56.69       50.89      9.63 o 
   3   4  12       54.54       52.78     13.02 o 
   4   4  12        1.60       -1.22      9.04 o 
   5   4  12       67.65       47.95     13.19 o 
   6   4  12       68.33       73.84     15.38 o 
   7   4  12        0.02        2.18     14.09 o 
   8   4  12        0.49        6.76     13.81 o 
   9   4  12       34.49       27.32     24.86 o 
  -9   5  12       16.30       96.87     36.52 o 
  -8   5  12       21.19       28.21     30.92 o 
  -7   5  12        7.82       14.67     26.65 o 
  -6   5  12        1.67       24.69     24.21 o 
  -5   5  12      128.97      110.60     33.78 o 
  -4   5  12      140.06      125.13     36.43 o 
  -3   5  12       12.52       19.93     15.98 o 
  -2   5  12      390.87      393.79     37.08 o 
  -1   5  12        1.62       -3.58     14.61 o 
   0   5  12        0.02        3.73     18.42 o 
   1   5  12       40.38       44.04     22.36 o 
   2   5  12       75.81       74.79     26.57 o 
   3   5  12        1.14      -13.79     18.14 o 
   4   5  12       52.23       36.63     24.22 o 
   5   5  12       11.90       12.78     10.58 o 
   6   5  12        4.25        5.00     13.01 o 
   7   5  12      171.62      173.78     39.55 o 
  -4   6  12        0.63       39.65     29.44 o 
  -3   6  12       38.58       68.82     32.37 o 
  -2   6  12       47.15       16.69     22.18 o 
  -1   6  12       81.60       80.17     23.93 o 
   0   6  12      166.47      130.18     27.88 o 
   1   6  12       57.85       71.43     23.61 o 
   2   6  12        0.21      -14.21     23.84 o 
 -14   1  13        5.53       -3.16     10.30 o 
 -13   1  13       72.44       75.94     10.41 o 
 -12   1  13       16.26        9.35      8.02 o 
 -11   1  13        6.09       -4.28      7.23 o 
 -10   1  13        0.81       -0.14      7.48 o 
  -9   1  13        2.49       13.78      5.56 o 
  -8   1  13      104.59       97.98      6.66 o 
  -7   1  13        8.90        5.44      3.03 o 
  -6   1  13       52.33       47.37      3.64 o 
  -5   1  13      174.97      164.14      5.40 o 
  -4   1  13        4.01        5.54      2.31 o 
  -3   1  13     3630.45     3737.07     47.88 o 
  -2   1  13     2660.37     2817.57     37.16 o 
  -1   1  13       30.60       26.18      2.69 o 
   0   1  13      795.35      680.45     11.86 o 
   1   1  13     1199.10     1252.04     18.73 o 
   2   1  13       11.81        7.60      2.77 o 
   3   1  13      251.90      232.67      7.63 o 
   4   1  13        0.40        0.79      3.17 o 
   5   1  13      154.74      153.41     10.25 o 
   6   1  13      189.56      214.47      9.73 o 
   7   1  13        0.01       -0.22      4.50 o 
   8   1  13        7.90        8.16      5.39 o 
   9   1  13      175.03      188.20     15.73 o 
  10   1  13        1.19        5.38      7.16 o 
  11   1  13        0.14       -0.66      8.17 o 
  12   1  13        5.11        7.99      9.60 o 
 -13   2  13       15.15       15.58     10.09 o 
 -12   2  13       34.90       21.09      9.54 o 
 -11   2  13      128.56      104.33     12.87 o 
 -10   2  13       23.57        9.41      7.57 o 
  -9   2  13      619.26      653.06     20.93 o 
  -8   2  13      129.64      113.45     15.69 o 
  -7   2  13        1.49        0.57      4.59 o 
  -6   2  13      440.71      457.16     13.35 o 
  -5   2  13       28.67       33.30      7.37 o 
  -4   2  13      236.94      290.44     15.27 o 
  -3   2  13     1548.07     1516.43     23.11 o 
  -2   2  13       29.84       34.06      3.66 o 
  -1   2  13      632.63      602.37     13.76 o 
   0   2  13      443.65      415.75     10.05 o 
   1   2  13       27.38       29.89      4.19 o 
   2   2  13      287.91      269.14      7.52 o 
   3   2  13       40.87       46.59      5.11 o 
   4   2  13       23.25       17.11      4.64 o 
   5   2  13        2.89        0.37      4.44 o 
   6   2  13      281.54      252.95     13.17 o 
   7   2  13        6.60       -3.13      5.31 o 
   8   2  13       28.54       25.45      7.04 o 
   9   2  13       54.41       48.15     10.31 o 
  10   2  13        0.05       -2.27      6.94 o 
  11   2  13        4.05       -0.95      7.94 o 
 -12   3  13        3.14       10.02     26.60 o 
 -11   3  13       50.35       48.09     17.01 o 
 -10   3  13       13.02       31.73     14.86 o 
  -9   3  13      122.65      129.47     30.15 o 
  -8   3  13       33.76       -0.84     13.55 o 
  -7   3  13      466.78      434.57     23.70 o 
  -6   3  13      549.18      536.01     25.49 o 
  -5   3  13        0.03       -3.84      7.43 o 
  -4   3  13       32.43       12.35      6.50 o 
  -3   3  13        1.35        9.70      5.98 o 
  -2   3  13        1.12        5.76      4.42 o 
  -1   3  13       89.19      100.66      9.89 o 
   0   3  13      139.61      128.85      9.31 o 
   1   3  13        0.36        1.09      5.67 o 
   2   3  13       36.06        9.95      6.40 o 
   3   3  13        0.11        9.55      6.95 o 
   4   3  13      179.74      186.00     17.82 o 
   5   3  13        3.20       -2.48      8.83 o 
   6   3  13       11.91        9.33     10.14 o 
   7   3  13       53.41       61.87     11.99 o 
   8   3  13        0.82        1.07      9.42 o 
   9   3  13       10.69      -17.30     10.13 o 
  10   3  13        1.26        5.71     13.99 o 
 -11   4  13       26.83       19.96     31.30 o 
 -10   4  13       22.79       34.42     15.28 o 
  -9   4  13      234.13      257.42     33.42 o 
  -8   4  13        2.14       21.42     11.31 o 
  -7   4  13       18.04       19.11     22.62 o 
  -6   4  13        0.59       -6.49     18.17 o 
  -5   4  13       72.03       74.26     26.45 o 
  -4   4  13       82.54       54.97     15.91 o 
  -3   4  13       66.50       75.90     21.34 o 
  -2   4  13      259.53      269.99     27.34 o 
  -1   4  13      289.04      280.48     29.13 o 
   0   4  13      102.29       40.12     18.95 o 
   1   4  13      279.49      318.47     40.10 o 
   2   4  13       38.20       46.37      9.77 o 
   3   4  13       12.44       18.10      9.25 o 
   4   4  13        8.31       16.41     10.27 o 
   5   4  13       10.37        3.11     10.04 o 
   6   4  13       29.93       19.67     12.48 o 
   7   4  13        8.09       25.43     13.14 o 
   8   4  13       28.03       16.70     14.98 o 
   9   4  13       94.35       63.44     35.56 o 
  -8   5  13       20.41       72.11     32.61 o 
  -7   5  13       30.98       93.75     30.83 o 
  -6   5  13        4.66        4.84     21.92 o 
  -5   5  13       71.81       41.66     27.83 o 
  -4   5  13       33.01       83.54     31.89 o 
  -3   5  13       42.70       54.57     18.84 o 
  -2   5  13      137.14      120.24     23.99 o 
  -1   5  13       45.51       22.75     17.49 o 
   0   5  13       95.49       31.34     17.30 o 
   1   5  13        4.95        3.06     18.47 o 
   2   5  13        8.29       11.50     20.07 o 
   3   5  13       12.32       13.16     22.07 o 
   4   5  13       12.38       -2.69     20.71 o 
   5   5  13        0.08        8.34     10.96 o 
   6   5  13        2.14       19.09     14.08 o 
  -4   6  13        3.46       47.86     30.00 o 
  -3   6  13       44.12       45.04     32.79 o 
  -2   6  13        7.36        2.23     37.76 o 
  -1   6  13       91.70       89.52     24.88 o 
   0   6  13      227.10      208.31     45.46 o 
   1   6  13       31.16       34.21     20.45 o 
   2   6  13        0.24       22.80     27.82 o 
 -14   0  14        0.56       14.43     14.68 o 
 -13   0  14       58.09       20.11     18.55 o 
 -12   0  14      172.28      133.73     19.02 o 
 -11   0  14       30.02        6.80      7.52 o 
 -10   0  14       90.87      105.90      9.47 o 
  -9   0  14       18.37        8.23      6.62 o 
  -8   0  14        2.15        1.85      5.38 o 
  -7   0  14      496.24      508.39     17.18 o 
  -6   0  14       98.38      123.02      9.70 o 
  -5   0  14      213.43      235.54     12.94 o 
  -4   0  14     1589.58     1615.84     55.79 o 
  -3   0  14       24.65       26.60      3.78 o 
  -2   0  14      654.75      611.43     13.48 o 
  -1   0  14    10828.46    10602.14    161.71 o 
   0   0  14     9377.55     9836.20    174.05 o 
   1   0  14      360.37      339.01     17.91 o 
   2   0  14        6.72       -0.15      3.99 o 
   3   0  14        6.75        4.79      4.05 o 
   4   0  14       27.28       26.83      5.72 o 
   5   0  14       21.84       16.51      6.71 o 
   6   0  14        1.34        7.14      5.87 o 
   7   0  14      151.70      177.13     19.96 o 
   8   0  14       17.36        8.91      8.11 o 
   9   0  14        8.95        1.29      9.17 o 
  10   0  14      144.33      126.74     19.63 o 
  11   0  14      173.45      184.82     34.57 o 
  12   0  14        0.38        8.11     12.45 o 
 -14   1  14        4.13       -3.20      9.89 o 
 -13   1  14        4.48       -5.81      8.68 o 
 -12   1  14        6.80       -1.78      7.78 o 
 -11   1  14       73.43       70.90      9.49 o 
 -10   1  14      395.61      412.76     27.92 o 
  -9   1  14      530.30      496.35     15.26 o 
  -8   1  14       18.36       14.50      7.16 o 
  -7   1  14      342.26      367.99     10.38 o 
  -6   1  14        4.67        3.71      2.77 o 
  -5   1  14      535.99      525.82     11.76 o 
  -4   1  14     1028.66     1030.23     16.08 o 
  -3   1  14       24.34       46.41      3.70 o 
  -2   1  14       16.18       20.76      2.90 o 
  -1   1  14        1.37        4.05      2.14 o 
   0   1  14       98.99       85.81      4.42 o 
   1   1  14      701.19      681.52     13.89 o 
   2   1  14        1.75        4.44      2.82 o 
   3   1  14      399.39      388.22     11.92 o 
   4   1  14        0.96       -0.27      3.16 o 
   5   1  14       36.28       42.74      5.68 o 
   6   1  14       16.09        7.80      4.56 o 
   7   1  14      122.05      136.73      8.65 o 
   8   1  14        1.85       -4.02      5.76 o 
   9   1  14        0.14        6.37      6.89 o 
  10   1  14       16.77        9.34      8.09 o 
  11   1  14       12.62       -0.26      8.80 o 
 -13   2  14       30.05       17.09     10.63 o 
 -12   2  14        0.05        6.02      8.99 o 
 -11   2  14       11.32        4.21      8.42 o 
 -10   2  14        0.37       -1.05      7.02 o 
  -9   2  14      158.30      160.81     22.61 o 
  -8   2  14      509.55      517.44     28.71 o 
  -7   2  14        1.99       -7.14      5.24 o 
  -6   2  14      207.20      226.53      9.10 o 
  -5   2  14       32.08       32.69      8.11 o 
  -4   2  14       11.10       13.93      6.86 o 
  -3   2  14       20.38       30.74      4.53 o 
  -2   2  14       40.49       58.58      7.15 o 
  -1   2  14        0.03        0.76      3.22 o 
   0   2  14        1.07        6.15      3.62 o 
   1   2  14      317.54      295.02      9.45 o 
   2   2  14       65.00       79.76      4.41 o 
   3   2  14      301.39      282.58      8.98 o 
   4   2  14       14.60       14.23      4.58 o 
   5   2  14       35.60       38.95      6.47 o 
   6   2  14      278.57      238.20     11.74 o 
   7   2  14       25.61       19.77      7.58 o 
   8   2  14       47.95       46.78      8.94 o 
   9   2  14       60.62       48.94      8.54 o 
  10   2  14        0.66       -1.39      7.25 o 
  11   2  14        9.82       14.00      9.48 o 
 -12   3  14      408.74      484.07     63.37 o 
 -11   3  14       42.23       53.82     18.06 o 
 -10   3  14       90.30       88.10     32.37 o 
  -9   3  14        0.79      -15.23     11.47 o 
  -8   3  14       24.06       36.06     12.17 o 
  -7   3  14      211.95      150.87     34.98 o 
  -6   3  14      207.48      155.74     36.46 o 
  -5   3  14        4.21       -0.81      8.35 o 
  -4   3  14       38.24       37.51      8.03 o 
  -3   3  14        4.21        5.81      6.34 o 
  -2   3  14       29.22       34.99      7.60 o 
  -1   3  14      945.28      936.22     24.24 o 
   0   3  14     1345.18     1301.11     31.05 o 
   1   3  14     1161.46     1084.66     54.23 o 
   2   3  14        0.14       -0.29      5.56 o 
   3   3  14      439.27      386.02     23.70 o 
   4   3  14       88.84       69.99     12.49 o 
   5   3  14       83.60       66.22     13.86 o 
   6   3  14        8.03        0.17      8.08 o 
   7   3  14       36.66       25.11     13.32 o 
   8   3  14        6.05      -15.49      9.12 o 
   9   3  14        2.63       -0.23     10.60 o 
  10   3  14       45.53       59.05     20.59 o 
 -11   4  14        0.01       -9.63     30.67 o 
 -10   4  14        2.83        3.96     19.68 o 
  -9   4  14        0.55       16.31     25.47 o 
  -8   4  14       79.45       97.55     15.34 o 
  -7   4  14       12.69        6.60      9.60 o 
  -6   4  14        7.75       -1.43      7.89 o 
  -5   4  14        2.34       10.97     19.58 o 
  -4   4  14       10.82        9.41     11.91 o 
  -3   4  14      849.24      788.49     40.77 o 
  -2   4  14       34.11       24.96     13.30 o 
  -1   4  14       24.87       28.56     12.94 o 
   0   4  14      232.95      222.99     33.83 o 
   1   4  14      213.79      193.57     13.71 o 
   2   4  14       57.01       69.70     24.67 o 
   3   4  14       19.69       17.46      9.76 o 
   4   4  14      192.95      208.31     19.80 o 
   5   4  14        0.06       -5.48     10.52 o 
   6   4  14        0.31       -0.82     11.38 o 
   7   4  14        2.74        2.81     12.54 o 
   8   4  14        0.73       18.52     12.41 o 
  -8   5  14       56.64      103.75     34.99 o 
  -7   5  14      155.54      229.81     43.88 o 
  -6   5  14       12.00        6.49     23.84 o 
  -5   5  14       49.16       71.62     27.26 o 
  -4   5  14      606.08      654.26     61.28 o 
  -3   5  14       62.26       53.31     18.92 o 
  -2   5  14      239.93      245.85     65.62 o 
  -1   5  14       76.37       64.69     20.50 o 
   0   5  14      129.94       91.73     22.60 o 
   1   5  14       45.18       48.47     23.74 o 
   2   5  14        2.20       10.62     20.83 o 
   3   5  14       33.70       15.39     21.33 o 
   4   5  14       14.87       18.41     23.55 o 
   5   5  14        2.15        9.28     11.41 o 
   6   5  14      151.39      218.69     37.81 o 
  -3   6  14       16.80        7.21     27.42 o 
  -2   6  14       69.44       47.92     21.15 o 
  -1   6  14      117.68      134.95     28.03 o 
   0   6  14        6.12       21.86     19.12 o 
   1   6  14       19.00       76.69     29.36 o 
 -14   1  15       12.32       12.02     10.78 o 
 -13   1  15       21.60       13.04      9.17 o 
 -12   1  15       51.71       45.38     11.83 o 
 -11   1  15       76.44       67.07      9.52 o 
 -10   1  15        0.24       -3.04      5.60 o 
  -9   1  15       34.44       27.34      6.08 o 
  -8   1  15        0.35        3.30      4.44 o 
  -7   1  15      409.74      379.82     11.34 o 
  -6   1  15      125.54      119.70      8.23 o 
  -5   1  15       97.71       94.93      5.63 o 
  -4   1  15      298.67      319.45      7.73 o 
  -3   1  15       64.03       82.75      4.81 o 
  -2   1  15      501.84      537.49     10.40 o 
  -1   1  15      819.54      817.61     13.60 o 
   0   1  15      198.18      190.33      6.44 o 
   1   1  15       33.54       44.08      3.82 o 
   2   1  15       18.21       29.57      3.71 o 
   3   1  15      445.44      424.31     10.36 o 
   4   1  15        2.17       -0.13      3.58 o 
   5   1  15        0.51        0.30      4.08 o 
   6   1  15        0.00       -0.95      4.53 o 
   7   1  15       14.17       12.81      5.37 o 
   8   1  15      292.79      269.51     13.80 o 
   9   1  15       38.23       36.97     11.19 o 
  10   1  15        4.46       -6.69      7.56 o 
  11   1  15       16.34       15.02      9.33 o 
 -13   2  15       25.26       12.47     17.55 o 
 -12   2  15       24.70       20.18      9.71 o 
 -11   2  15       17.56       20.82     10.36 o 
 -10   2  15      133.40      107.74     10.96 o 
  -9   2  15       15.16       20.27      7.01 o 
  -8   2  15      421.21      471.12     16.78 o 
  -7   2  15       11.87        6.55      4.33 o 
  -6   2  15        3.96        1.99      3.50 o 
  -5   2  15        4.27       -2.43      4.26 o 
  -4   2  15      103.37      131.11     14.67 o 
  -3   2  15      274.24      273.37     16.85 o 
  -2   2  15      173.78      159.82      8.39 o 
  -1   2  15       95.20       95.54      7.85 o 
   0   2  15       49.90       53.69      4.83 o 
   1   2  15       50.27       45.00      3.68 o 
   2   2  15     1381.94     1349.14     24.04 o 
   3   2  15      140.11      155.56      7.90 o 
   4   2  15       24.38       22.21      5.00 o 
   5   2  15      114.11       78.01      7.39 o 
   6   2  15        0.01        2.72      5.03 o 
   7   2  15       50.14       39.95      7.22 o 
   8   2  15      137.88      129.85     12.37 o 
   9   2  15        3.19        4.94      6.74 o 
  10   2  15       11.01       16.02      8.10 o 
  11   2  15        9.95       -1.63      9.02 o 
 -12   3  15      178.57      128.91     22.99 o 
 -11   3  15      104.20       93.81     20.42 o 
 -10   3  15        3.75       -2.34     13.62 o 
  -9   3  15       34.74       29.53     14.32 o 
  -8   3  15       15.54       25.32     11.24 o 
  -7   3  15        7.76       10.58     10.17 o 
  -6   3  15      114.40       91.47     13.76 o 
  -5   3  15      159.54      166.43     15.99 o 
  -4   3  15        5.52        0.84      6.94 o 
  -3   3  15        9.75       18.83      7.85 o 
  -2   3  15       65.35       64.81      9.30 o 
  -1   3  15       55.76       56.26     10.02 o 
   0   3  15      142.64      163.68     15.07 o 
   1   3  15       92.84      105.86     12.27 o 
   2   3  15      261.59      265.79     18.05 o 
   3   3  15        1.18        8.83      8.17 o 
   4   3  15      211.36      189.09     18.74 o 
   5   3  15      201.79      187.15     25.43 o 
   6   3  15       63.21       47.35     10.78 o 
   7   3  15       10.86       14.31      5.94 o 
   8   3  15        0.91        4.69     10.16 o 
   9   3  15        3.58       -1.40     16.14 o 
  10   3  15       41.70       34.87     13.30 o 
 -11   4  15        0.16        2.39     29.70 o 
 -10   4  15      212.19      334.99     52.08 o 
  -9   4  15        0.49        2.35     11.93 o 
  -8   4  15       47.72       63.08     16.92 o 
  -7   4  15        0.17       13.51     10.18 o 
  -6   4  15       10.22       13.78     15.77 o 
  -5   4  15      283.54      343.77     45.91 o 
  -4   4  15      183.22      143.81     50.38 o 
  -3   4  15      244.21      272.53     28.13 o 
  -2   4  15      872.91      886.87     48.29 o 
  -1   4  15        9.76        6.63     11.10 o 
   0   4  15        0.01        8.23     14.89 o 
   1   4  15      323.72      301.33     24.88 o 
   2   4  15      475.38      468.73     24.15 o 
   3   4  15        8.88       -0.76      9.10 o 
   4   4  15       12.49        7.93     10.39 o 
   5   4  15       20.59       24.93     12.47 o 
   6   4  15       13.40        2.27     11.22 o 
   7   4  15       32.67       23.89     12.13 o 
   8   4  15       22.72       33.26     18.03 o 
  -8   5  15      198.23      265.54     45.71 o 
  -7   5  15      120.70      192.03     40.98 o 
  -6   5  15        0.07       19.26     24.77 o 
  -5   5  15       63.47       49.67     27.83 o 
  -4   5  15       97.43      105.39     34.46 o 
  -3   5  15       60.02       67.36     19.43 o 
  -2   5  15       85.63       54.91     18.70 o 
  -1   5  15      154.75      120.74     23.39 o 
   0   5  15       18.63        3.27     14.90 o 
   1   5  15        2.80       16.79     20.53 o 
   2   5  15       43.26       52.87     25.87 o 
   3   5  15       45.67       30.52     24.17 o 
   4   5  15       21.95       11.29     10.04 o 
   5   5  15        6.56       24.97     42.16 o 
   6   5  15       63.19       81.85     30.18 o 
  -3   6  15       26.76       37.14     31.05 o 
  -2   6  15      137.46      148.24     28.50 o 
  -1   6  15        0.95       -4.69     18.19 o 
   0   6  15       12.25        9.02     19.28 o 
 -14   0  16        0.47        5.90     13.96 o 
 -13   0  16        8.40        1.02     13.68 o 
 -12   0  16       69.76       60.38     12.57 o 
 -11   0  16        2.26        1.25      8.46 o 
 -10   0  16       25.60       19.92      8.23 o 
  -9   0  16      976.43      956.64     26.88 o 
  -8   0  16     1409.09     1431.48     33.43 o 
  -7   0  16     1037.38     1019.56     26.01 o 
  -6   0  16       33.65       31.39      5.90 o 
  -5   0  16      814.11      738.60     19.70 o 
  -4   0  16        6.16       14.02      4.87 o 
  -3   0  16      188.61      192.04      8.10 o 
  -2   0  16     1681.16     1718.38     29.53 o 
  -1   0  16     2220.79     2446.07     43.01 o 
   0   0  16       45.05       67.67      6.90 o 
   1   0  16     1182.22     1229.14     29.45 o 
   2   0  16        1.47        3.45      4.50 o 
   3   0  16        7.19        6.02      5.06 o 
   4   0  16      329.91      349.83     14.32 o 
   5   0  16       47.53       60.67     12.49 o 
   6   0  16        2.53       -2.17      5.77 o 
   7   0  16       11.11       11.17      7.98 o 
   8   0  16        3.24       -2.56      8.18 o 
   9   0  16      117.19      103.51     31.88 o 
  10   0  16      196.56      188.30     35.53 o 
  11   0  16       88.14      110.23     17.09 o 
 -14   1  16       10.69       -0.70     12.16 o 
 -13   1  16       79.63       60.38     10.54 o 
 -12   1  16       77.46       82.88     11.08 o 
 -11   1  16      104.77      114.12     16.11 o 
 -10   1  16      100.30       78.27      8.41 o 
  -9   1  16        0.03       -2.98      4.96 o 
  -8   1  16        1.83        2.81      4.65 o 
  -7   1  16       58.46       57.06      5.54 o 
  -6   1  16      942.64      919.13     16.41 o 
  -5   1  16       87.80       82.68      5.47 o 
  -4   1  16       15.49       10.75      2.64 o 
  -3   1  16        8.51        9.76      2.76 o 
  -2   1  16        0.00       -0.53      2.41 o 
  -1   1  16        0.02        2.78      2.32 o 
   0   1  16       15.70       19.55      3.06 o 
   1   1  16     1548.10     1482.95     22.13 o 
   2   1  16     1379.51     1364.48     27.12 o 
   3   1  16      291.91      273.08      8.82 o 
   4   1  16       91.67       88.83      6.57 o 
   5   1  16        6.60        1.83      4.33 o 
   6   1  16       18.67        8.72      5.06 o 
   7   1  16       53.08       53.71      7.10 o 
   8   1  16      114.19      121.62     10.32 o 
   9   1  16       26.64       31.56      8.68 o 
  10   1  16       21.32       25.01      9.00 o 
  11   1  16        0.03       -0.07      9.13 o 
 -13   2  16       59.22       67.85     14.96 o 
 -12   2  16      285.28      305.39     19.46 o 
 -11   2  16       59.18       52.45     10.77 o 
 -10   2  16      811.77      928.47     49.65 o 
  -9   2  16      171.25      150.89     16.98 o 
  -8   2  16       10.91       13.32      6.80 o 
  -7   2  16      157.51      138.76     10.32 o 
  -6   2  16       11.84        2.35      5.44 o 
  -5   2  16        1.33        5.42      5.31 o 
  -4   2  16       23.81        3.99      3.94 o 
  -3   2  16       50.95       18.82     11.08 o 
  -2   2  16       16.61       12.05      5.34 o 
  -1   2  16      263.46      252.68     12.20 o 
   0   2  16      134.19      143.44      6.32 o 
   1   2  16      790.91      776.83     19.87 o 
   2   2  16      796.42      750.86     16.21 o 
   3   2  16      946.15      926.63     21.93 o 
   4   2  16        4.49       10.27      5.12 o 
   5   2  16      402.52      360.01     14.81 o 
   6   2  16       69.02       46.30      8.34 o 
   7   2  16       72.36       46.76      8.93 o 
   8   2  16       26.68       19.14      7.58 o 
   9   2  16       31.98       19.35      8.40 o 
  10   2  16        8.51        9.01      8.35 o 
 -12   3  16        0.42       19.50     18.72 o 
 -11   3  16      264.41      263.41     78.71 o 
 -10   3  16       30.37       29.51     15.11 o 
  -9   3  16        0.19       16.30     12.91 o 
  -8   3  16       95.98       98.03     29.48 o 
  -7   3  16       72.34       82.58     14.09 o 
  -6   3  16       36.40       61.22     12.28 o 
  -5   3  16       15.52       24.84     10.41 o 
  -4   3  16       64.95       75.29     10.42 o 
  -3   3  16       33.63       27.39      8.25 o 
  -2   3  16      116.87      109.54     16.30 o 
  -1   3  16     1134.82     1153.87     41.02 o 
   0   3  16      504.66      523.75     23.72 o 
   1   3  16       15.55       14.57      7.64 o 
   2   3  16       10.81        3.11      7.46 o 
   3   3  16       87.08       82.11     13.25 o 
   4   3  16      320.75      286.88     17.40 o 
   5   3  16       63.68       68.38     10.85 o 
   6   3  16       36.79       20.33     11.71 o 
   7   3  16       54.32       50.62      8.36 o 
   8   3  16        2.45      -12.14      9.45 o 
   9   3  16       47.52       45.26     14.72 o 
 -11   4  16        0.74       18.54     33.57 o 
 -10   4  16       63.62      120.55     19.58 o 
  -9   4  16        0.07        7.18     12.46 o 
  -8   4  16       44.23       70.58     44.41 o 
  -7   4  16        0.03      -14.87     14.76 o 
  -6   4  16       40.84       31.10     10.48 o 
  -5   4  16       35.90       33.59     22.55 o 
  -4   4  16       17.79       19.80     12.54 o 
  -3   4  16        0.33       -7.52     11.07 o 
  -2   4  16      401.37      393.73     31.54 o 
  -1   4  16        6.44      -11.85     11.00 o 
   0   4  16        6.48        0.82      7.32 o 
   1   4  16       35.13       31.76      9.53 o 
   2   4  16       10.26        3.60      8.51 o 
   3   4  16       57.40       29.60     10.92 o 
   4   4  16       17.60       12.35     11.00 o 
   5   4  16       15.42        5.64     11.41 o 
   6   4  16        6.94        7.17     16.01 o 
   7   4  16        0.01       -3.54     10.92 o 
   8   4  16      250.82      344.37     48.81 o 
  -8   5  16        0.30       44.99     25.66 o 
  -7   5  16       18.61       52.61     26.20 o 
  -6   5  16      161.45      220.40     44.92 o 
  -5   5  16       39.86       54.73     27.37 o 
  -4   5  16        5.58       21.83     25.04 o 
  -3   5  16        1.15      -17.03     13.87 o 
  -2   5  16       40.51       27.57     17.57 o 
  -1   5  16       53.24       19.47     16.24 o 
   0   5  16        6.86       -7.98     14.64 o 
   1   5  16        8.36       -8.39     19.11 o 
   2   5  16       10.80       11.78     19.34 o 
   3   5  16       47.52       29.49     23.96 o 
   4   5  16       52.41      103.53     32.87 o 
   5   5  16        0.39       -3.78     12.11 o 
 -14   1  17        0.18      -12.51     10.18 o 
 -13   1  17        3.13        6.97      8.86 o 
 -12   1  17       26.21       22.12      8.77 o 
 -11   1  17      228.09      236.67     14.27 o 
 -10   1  17      504.71      506.16     17.38 o 
  -9   1  17       76.69       59.18      7.56 o 
  -8   1  17      118.11      113.81      9.07 o 
  -7   1  17      283.46      286.98     10.66 o 
  -6   1  17      683.66      681.78     13.91 o 
  -5   1  17      211.10      212.75      9.18 o 
  -4   1  17       36.81       44.93      4.10 o 
  -3   1  17        5.45        6.87      2.90 o 
  -2   1  17        2.42        4.78      2.79 o 
  -1   1  17      106.32      100.01      5.11 o 
   0   1  17      375.35      340.46      8.58 o 
   1   1  17      769.27      846.66     15.12 o 
   2   1  17      175.85      172.74      7.38 o 
   3   1  17       90.53       88.73      6.37 o 
   4   1  17      295.95      291.92     13.97 o 
   5   1  17      145.22      138.75      8.60 o 
   6   1  17       62.92       58.39      7.03 o 
   7   1  17        8.16        6.10      5.97 o 
   8   1  17        7.58        2.26      6.47 o 
   9   1  17       36.86       43.19     11.53 o 
  10   1  17       15.28       15.74      9.12 o 
  11   1  17        1.83        4.46      9.62 o 
 -13   2  17       19.22       11.73     11.02 o 
 -12   2  17       36.34       30.88     11.14 o 
 -11   2  17      100.87       85.88     12.34 o 
 -10   2  17      274.62      300.55     17.67 o 
  -9   2  17      200.02      180.34     33.91 o 
  -8   2  17        9.02        1.25      5.22 o 
  -7   2  17        3.45       -2.80      6.79 o 
  -6   2  17        5.03        2.31      4.24 o 
  -5   2  17       68.93       70.04      6.16 o 
  -4   2  17       49.44       46.78      9.04 o 
  -3   2  17       33.87       29.88      7.75 o 
  -2   2  17        6.00        4.62      3.45 o 
  -1   2  17        5.59        3.99      3.02 o 
   0   2  17       60.41       57.72      5.02 o 
   1   2  17      658.30      632.42     16.00 o 
   2   2  17       59.33       70.15      5.64 o 
   3   2  17      196.72      179.72     11.65 o 
   4   2  17       32.64       20.14      8.45 o 
   5   2  17       30.98       27.55      6.59 o 
   6   2  17       14.55        5.43      5.92 o 
   7   2  17       37.75       14.58      7.06 o 
   8   2  17      100.48       97.56     10.92 o 
   9   2  17        9.77       16.58      8.39 o 
  10   2  17        2.46        4.34      8.20 o 
 -12   3  17        7.56       25.51     19.83 o 
 -11   3  17        4.05        5.55     15.62 o 
 -10   3  17       71.46       52.17     26.26 o 
  -9   3  17        0.29      -15.40     13.29 o 
  -8   3  17       37.47       44.89     13.46 o 
  -7   3  17       48.50       33.88     11.58 o 
  -6   3  17       79.97       78.22     13.43 o 
  -5   3  17       38.83       24.73      9.85 o 
  -4   3  17        2.81       -2.05      7.13 o 
  -3   3  17      223.70      213.01     15.62 o 
  -2   3  17       47.90       39.44      9.12 o 
  -1   3  17      708.45      674.09     27.42 o 
   0   3  17      391.74      404.38     21.34 o 
   1   3  17      141.73      133.79     14.55 o 
   2   3  17       46.43       52.99     11.14 o 
   3   3  17      107.80      110.38     22.38 o 
   4   3  17        1.77        1.11      7.24 o 
   5   3  17      163.19      122.69     19.60 o 
   6   3  17       84.38       78.47     13.57 o 
   7   3  17       22.13       17.56     12.99 o 
   8   3  17        4.43        3.17      8.88 o 
   9   3  17        1.07      -12.63      9.98 o 
 -10   4  17        0.97        7.07     14.38 o 
  -9   4  17        1.41       22.77     13.38 o 
  -8   4  17       11.26       15.12     11.89 o 
  -7   4  17       83.32       69.32     15.17 o 
  -6   4  17      250.57      268.46     19.05 o 
  -5   4  17        0.10        0.72      8.82 o 
  -4   4  17       61.98       55.32      8.65 o 
  -3   4  17        2.34        9.77     13.13 o 
  -2   4  17       57.83       54.94     16.14 o 
  -1   4  17        1.66       -5.82      6.50 o 
   0   4  17        7.35       10.19      8.19 o 
   1   4  17      356.95      325.89     19.85 o 
   2   4  17       17.38       28.02     10.41 o 
   3   4  17        0.82        0.22      9.31 o 
   4   4  17       23.24       27.23     12.07 o 
   5   4  17       10.27        7.65     13.61 o 
   6   4  17       33.26       31.55     11.59 o 
   7   4  17        3.43      -14.47     10.31 o 
   8   4  17       89.42       30.02     22.53 o 
  -8   5  17       93.65      199.69     41.80 o 
  -7   5  17       13.11       55.21     27.08 o 
  -6   5  17      100.78       93.91     34.17 o 
  -5   5  17       47.70       34.77     26.37 o 
  -4   5  17        0.50       18.06     25.31 o 
  -3   5  17       25.96       25.40     15.70 o 
  -2   5  17        1.07        1.03     13.37 o 
  -1   5  17       26.08       26.86     17.09 o 
   0   5  17        1.71        3.24     15.14 o 
   1   5  17        0.59       -8.68     17.83 o 
   2   5  17       32.43       36.46     24.10 o 
   3   5  17       87.83      117.29     31.85 o 
   4   5  17       35.94       33.25     15.59 o 
   5   5  17        1.12      -14.61     12.17 o 
 -14   0  18        4.27       -7.59     14.21 o 
 -13   0  18       23.99        9.51     13.63 o 
 -12   0  18       68.51       71.39     16.04 o 
 -11   0  18      401.84      398.04     22.48 o 
 -10   0  18      913.78      963.47     42.90 o 
  -9   0  18      739.33      820.44     25.10 o 
  -8   0  18       30.71       24.49     11.49 o 
  -7   0  18     1400.43     1497.34     34.37 o 
  -6   0  18        1.02        8.64      7.43 o 
  -5   0  18      167.29      172.61     10.57 o 
  -4   0  18     2085.89     1927.66     38.26 o 
  -3   0  18      273.90      277.03     10.69 o 
  -2   0  18       18.02       17.57      3.89 o 
  -1   0  18      108.15      122.15      7.96 o 
   0   0  18       15.19        5.18      4.49 o 
   1   0  18        4.09        1.22      4.38 o 
   2   0  18       53.33       54.68      9.86 o 
   3   0  18      234.74      249.69     14.05 o 
   4   0  18      103.91      109.75     15.69 o 
   5   0  18      570.29      570.47     19.26 o 
   6   0  18       24.47       23.71      8.83 o 
   7   0  18      114.66      126.35     14.07 o 
   8   0  18       45.44       44.49     11.04 o 
   9   0  18       31.19       27.91     11.58 o 
  10   0  18      335.06      351.14     40.23 o 
  11   0  18        6.18       26.23     13.06 o 
 -14   1  18       33.41       20.23     15.07 o 
 -13   1  18       10.77       -1.60      8.72 o 
 -12   1  18        3.35        1.35      8.23 o 
 -11   1  18       16.80       10.45      6.80 o 
 -10   1  18      180.23      180.84     14.30 o 
  -9   1  18       28.11       26.36      6.25 o 
  -8   1  18     1311.87     1354.70     26.72 o 
  -7   1  18       44.47       46.20      8.18 o 
  -6   1  18     1088.46     1080.54     20.04 o 
  -5   1  18      373.09      357.20     10.73 o 
  -4   1  18       46.90       53.70      4.52 o 
  -3   1  18      512.20      445.88     10.23 o 
  -2   1  18       14.95       13.79      3.12 o 
  -1   1  18        4.02        6.05      3.46 o 
   0   1  18       50.04       74.76      4.96 o 
   1   1  18      566.43      580.15     12.14 o 
   2   1  18        0.66        5.87      3.57 o 
   3   1  18      174.77      195.46      9.16 o 
   4   1  18      403.49      412.04     12.37 o 
   5   1  18      126.28      117.75      8.33 o 
   6   1  18        3.18        7.38      5.98 o 
   7   1  18       55.74       68.01      8.94 o 
   8   1  18       34.40       24.67      8.30 o 
   9   1  18       39.91       25.51      9.19 o 
  10   1  18       28.70       30.92     10.23 o 
 -13   2  18       59.65       27.38     11.74 o 
 -12   2  18        1.29       10.96     10.55 o 
 -11   2  18       39.28       43.62     12.23 o 
 -10   2  18       45.04       38.74     17.39 o 
  -9   2  18      373.84      388.95     18.59 o 
  -8   2  18      300.29      275.71     26.50 o 
  -7   2  18      236.68      203.42     17.96 o 
  -6   2  18        0.99       -2.13      5.62 o 
  -5   2  18        0.64        0.56      4.28 o 
  -4   2  18       36.65       42.75      4.43 o 
  -3   2  18       37.21       26.41      6.47 o 
  -2   2  18      203.46      206.58      9.81 o 
  -1   2  18      161.57      153.09     10.80 o 
   0   2  18       72.24       82.23     11.26 o 
   1   2  18     1446.39     1443.29     25.67 o 
   2   2  18      722.79      723.52     16.37 o 
   3   2  18      532.82      531.95     17.79 o 
   4   2  18      257.31      253.05     12.66 o 
   5   2  18       67.45       67.38      8.12 o 
   6   2  18        3.22        1.84      6.33 o 
   7   2  18       10.64        1.53      6.61 o 
   8   2  18       32.36       28.73      8.07 o 
   9   2  18        0.05       -4.71      7.71 o 
  10   2  18        5.74       -1.18      9.65 o 
 -12   3  18       70.27       61.92     21.10 o 
 -11   3  18        6.95       23.49     17.57 o 
 -10   3  18        7.83       28.04     24.14 o 
  -9   3  18        8.62        6.93     12.54 o 
  -8   3  18       18.37       13.03     25.68 o 
  -7   3  18       41.59       27.95     12.03 o 
  -6   3  18      159.51      151.63     24.16 o 
  -5   3  18      231.59      233.72     36.36 o 
  -4   3  18      422.76      450.77     20.57 o 
  -3   3  18       48.74       43.94     10.08 o 
  -2   3  18      225.84      256.22     16.49 o 
  -1   3  18      148.71      155.53     15.33 o 
   0   3  18      622.98      641.34     32.51 o 
   1   3  18       52.88       58.34     11.44 o 
   2   3  18       87.58       70.18     12.56 o 
   3   3  18       15.60        1.60      7.08 o 
   4   3  18       87.70       72.27     10.77 o 
   5   3  18       72.44       54.21     11.68 o 
   6   3  18       25.29       17.65      9.40 o 
   7   3  18       44.28       29.36     10.55 o 
   8   3  18        3.58       -0.29      8.69 o 
   9   3  18        3.35        7.71      8.35 o 
 -10   4  18       33.97       72.41     21.30 o 
  -9   4  18       34.86       47.93     15.03 o 
  -8   4  18      137.69      142.36     18.02 o 
  -7   4  18        2.12        6.59     11.18 o 
  -6   4  18      197.88      235.73     19.56 o 
  -5   4  18      549.41      574.48     37.23 o 
  -4   4  18      389.18      403.72     19.16 o 
  -3   4  18      111.82      112.14     11.42 o 
  -2   4  18        8.86        1.26      7.91 o 
  -1   4  18        3.32        1.54      9.82 o 
   0   4  18       69.93       62.16     11.43 o 
   1   4  18        9.76       -1.76      8.40 o 
   2   4  18       88.74       87.45     14.03 o 
   3   4  18        1.01       -1.73      9.49 o 
   4   4  18       32.38       23.10     21.09 o 
   5   4  18       38.72       50.43     15.50 o 
   6   4  18       75.58       50.85     28.95 o 
   7   4  18       25.60       19.82     15.19 o 
  -8   5  18      618.22      767.80     67.85 o 
  -7   5  18       18.61       19.79     25.41 o 
  -6   5  18        1.33       43.79     24.85 o 
  -5   5  18       47.37       55.24     27.46 o 
  -4   5  18       37.45       58.27     18.89 o 
  -3   5  18       77.80       80.85     20.69 o 
  -2   5  18       21.52       25.34     16.31 o 
  -1   5  18        0.35        3.26     14.15 o 
   0   5  18       10.60       -3.61     13.63 o 
   1   5  18       35.58       51.85     25.15 o 
   2   5  18       46.32       47.04     23.48 o 
   3   5  18       89.61       33.48     24.51 o 
   4   5  18        5.65      -16.37     12.15 o 
 -13   1  19        8.54        4.97      9.84 o 
 -12   1  19       24.51        1.38      8.15 o 
 -11   1  19       24.99       22.10      7.32 o 
 -10   1  19       37.94       35.96      7.09 o 
  -9   1  19     1017.81     1105.38     24.33 o 
  -8   1  19     1742.78     1878.21     33.82 o 
  -7   1  19      847.83      871.08     21.48 o 
  -6   1  19      632.08      632.28     15.91 o 
  -5   1  19     1524.97     1585.31     25.58 o 
  -4   1  19       81.90      101.73      5.87 o 
  -3   1  19      149.43      175.75      7.35 o 
  -2   1  19       71.72       77.00      5.10 o 
  -1   1  19       23.36       29.55      3.43 o 
   0   1  19      226.82      243.82      8.25 o 
   1   1  19      511.69      532.86     11.87 o 
   2   1  19      377.15      389.49     12.17 o 
   3   1  19      786.99      758.44     18.29 o 
   4   1  19        8.49       11.18      4.81 o 
   5   1  19       13.55        4.82      5.01 o 
   6   1  19        8.57        9.03      6.08 o 
   7   1  19       55.15       50.94     13.28 o 
   8   1  19       67.26       61.24     10.74 o 
   9   1  19       32.91       22.42      9.62 o 
  10   1  19       24.01       15.92     10.67 o 
 -13   2  19       58.55       44.43     12.80 o 
 -12   2  19      156.81      164.17     15.98 o 
 -11   2  19        9.59        5.55      9.62 o 
 -10   2  19        1.95        6.37     13.13 o 
  -9   2  19       62.42       55.07      9.61 o 
  -8   2  19       86.00       71.91      8.04 o 
  -7   2  19        4.38       15.08      5.17 o 
  -6   2  19      297.08      293.64     12.31 o 
  -5   2  19      556.32      534.52     15.88 o 
  -4   2  19        1.80        2.16      3.73 o 
  -3   2  19        8.91       13.55      3.95 o 
  -2   2  19      141.83      159.86     11.05 o 
  -1   2  19      200.72      165.94     22.24 o 
   0   2  19      605.92      584.70     15.87 o 
   1   2  19      972.82      916.28     21.57 o 
   2   2  19      437.95      466.17     12.83 o 
   3   2  19      283.78      275.84     11.65 o 
   4   2  19       24.39       15.52      4.70 o 
   5   2  19        6.62        6.44      5.94 o 
   6   2  19       20.09       14.68      6.57 o 
   7   2  19       12.19        2.51      6.60 o 
   8   2  19        0.00       -4.46      6.98 o 
   9   2  19       15.78       17.54      8.64 o 
  10   2  19        0.10       -3.95      9.57 o 
 -12   3  19       90.51      136.36     44.11 o 
 -11   3  19       56.00       61.22     19.40 o 
 -10   3  19        4.78       11.38     14.49 o 
  -9   3  19        6.06        4.60     12.20 o 
  -8   3  19        2.19        7.55     11.77 o 
  -7   3  19        0.03       -8.77      9.26 o 
  -6   3  19      202.12      207.56     30.36 o 
  -5   3  19      393.09      401.37     20.60 o 
  -4   3  19      732.53      734.63     26.71 o 
  -3   3  19       97.65       93.12      8.07 o 
  -2   3  19      413.74      450.73     25.20 o 
  -1   3  19       17.78       28.58     16.63 o 
   0   3  19        1.43       11.32      8.04 o 
   1   3  19        1.32       -0.64      7.65 o 
   2   3  19        7.98       13.10      9.11 o 
   3   3  19      173.68      219.39     20.98 o 
   4   3  19       11.91        8.61      8.06 o 
   5   3  19        1.29       -0.30      8.24 o 
   6   3  19       57.97       44.22     11.02 o 
   7   3  19       24.07        6.74      6.42 o 
   8   3  19        0.30        7.15      7.25 o 
   9   3  19        0.23       -7.99     13.18 o 
 -10   4  19       81.64      145.51     64.21 o 
  -9   4  19       19.73       29.31     14.50 o 
  -8   4  19       59.31       39.53     13.73 o 
  -7   4  19        4.00       10.82     11.69 o 
  -6   4  19       41.17       29.92     13.53 o 
  -5   4  19        0.03       15.19     10.28 o 
  -4   4  19      161.31      155.75     13.68 o 
  -3   4  19      366.37      386.28     23.18 o 
  -2   4  19       70.20       55.29     10.30 o 
  -1   4  19       60.02       50.45     12.43 o 
   0   4  19       33.18       39.40     11.01 o 
   1   4  19        1.52        0.91      9.67 o 
   2   4  19        7.77       -5.60      9.42 o 
   3   4  19        0.91        9.95     11.10 o 
   4   4  19       54.94       68.03     15.22 o 
   5   4  19       24.46       39.79     14.14 o 
   6   4  19        8.27        2.36     13.15 o 
   7   4  19      126.69      135.70     34.03 o 
  -7   5  19       46.40       39.98     26.61 o 
  -6   5  19       27.44       65.36     29.23 o 
  -5   5  19       22.91       42.50     28.57 o 
  -4   5  19       19.28       16.79     16.46 o 
  -3   5  19        3.42       -6.73     14.18 o 
  -2   5  19       38.20       28.26     34.77 o 
  -1   5  19        8.02       24.91     16.69 o 
   0   5  19       17.85        5.96     15.06 o 
   1   5  19       19.88       31.46     22.48 o 
   2   5  19       10.08       14.29     21.89 o 
   3   5  19       47.95       13.63     20.86 o 
   4   5  19        3.48        5.16     12.28 o 
 -14   0  20       23.27       45.29     27.85 o 
 -13   0  20       67.94       98.93     18.66 o 
 -12   0  20       23.48       21.27     14.03 o 
 -11   0  20       82.02      112.66     17.17 o 
 -10   0  20      121.31      144.46     15.18 o 
  -9   0  20       51.00       27.52      7.78 o 
  -8   0  20     1590.15     1712.45     39.05 o 
  -7   0  20      970.42     1074.80     27.98 o 
  -6   0  20     6492.42     6456.13    110.11 o 
  -5   0  20     2271.86     2296.81     45.53 o 
  -4   0  20       35.98       37.56      6.22 o 
  -3   0  20       52.03       74.65      7.97 o 
  -2   0  20       52.88       71.82      6.05 o 
  -1   0  20      313.12      280.28     11.59 o 
   0   0  20       83.65       77.02      7.15 o 
   1   0  20      313.20      321.89     14.47 o 
   2   0  20      145.72      165.44     14.75 o 
   3   0  20       27.15       17.28      6.72 o 
   4   0  20     1401.40     1482.07     38.70 o 
   5   0  20      421.58      446.55     23.71 o 
   6   0  20      382.92      421.64     71.85 o 
   7   0  20       22.10       21.23     10.06 o 
   8   0  20       41.59       33.51     11.67 o 
   9   0  20       51.75       35.70     13.62 o 
  10   0  20      117.03      112.49     17.59 o 
 -13   1  20        0.84      -12.56     10.28 o 
 -12   1  20       22.34        8.86      9.76 o 
 -11   1  20       64.08       68.39     10.45 o 
 -10   1  20        5.00       -2.18      6.40 o 
  -9   1  20       54.23       47.11      7.52 o 
  -8   1  20       60.30       48.29      7.45 o 
  -7   1  20     1587.33     1586.43     32.02 o 
  -6   1  20        0.08       -3.94      4.13 o 
  -5   1  20      276.16      313.78     11.36 o 
  -4   1  20      120.15      146.42      7.01 o 
  -3   1  20       10.18       20.14      3.65 o 
  -2   1  20        0.83        1.35      2.97 o 
  -1   1  20      136.47      153.56      6.49 o 
   0   1  20      172.05      164.23      7.27 o 
   1   1  20      520.63      523.47     12.06 o 
   2   1  20        0.26       -0.92      3.96 o 
   3   1  20     1005.00     1014.53     22.32 o 
   4   1  20      314.13      328.15     12.87 o 
   5   1  20      205.91      231.82     27.05 o 
   6   1  20       35.92       35.97      8.79 o 
   7   1  20      120.75      105.90     11.31 o 
   8   1  20        7.61       12.74      9.16 o 
   9   1  20        0.55       -3.67      9.29 o 
  10   1  20        1.15        6.46     10.63 o 
 -13   2  20        0.18      -12.26     14.73 o 
 -12   2  20        2.27        6.55      9.96 o 
 -11   2  20        0.45        1.32     17.48 o 
 -10   2  20      126.53       96.67     11.64 o 
  -9   2  20       48.80       38.82      7.45 o 
  -8   2  20        0.08       -0.71      5.41 o 
  -7   2  20      129.63      125.69      9.46 o 
  -6   2  20        0.12        0.35      4.60 o 
  -5   2  20      325.97      323.38     11.83 o 
  -4   2  20     2239.36     2223.03     38.92 o 
  -3   2  20     2232.47     2243.19     38.83 o 
  -2   2  20      738.49      702.50     16.81 o 
  -1   2  20      105.05      110.77      7.76 o 
   0   2  20     1317.39     1306.53     33.63 o 
   1   2  20      330.00      327.09     12.34 o 
   2   2  20      194.53      199.73      9.28 o 
   3   2  20      214.86      200.87     14.80 o 
   4   2  20       88.56       72.70      6.84 o 
   5   2  20       41.77       49.31      7.78 o 
   6   2  20       13.13       13.98      6.85 o 
   7   2  20        0.22       -1.15      6.80 o 
   8   2  20        4.90       -0.36      7.19 o 
   9   2  20        3.92       -3.97      7.92 o 
 -12   3  20       68.65       96.26     40.43 o 
 -11   3  20        0.01      -18.65     15.36 o 
 -10   3  20        2.21       20.25     15.69 o 
  -9   3  20       11.31       19.67     19.00 o 
  -8   3  20       20.63       30.68     20.89 o 
  -7   3  20       20.11       19.79     16.32 o 
  -6   3  20       16.67       22.82     12.38 o 
  -5   3  20       65.28       76.58     14.23 o 
  -4   3  20        1.43       -3.78      4.97 o 
  -3   3  20      235.02      229.36     11.93 o 
  -2   3  20      770.12      775.04     20.82 o 
  -1   3  20      813.15      739.24     30.64 o 
   0   3  20      157.14      149.50     16.74 o 
   1   3  20        0.35       -3.93      8.10 o 
   2   3  20      177.17      135.08     16.63 o 
   3   3  20        3.67        9.68     10.52 o 
   4   3  20      113.88      120.95     23.71 o 
   5   3  20      146.55      108.45     23.56 o 
   6   3  20       30.78       12.10      9.67 o 
   7   3  20       51.39       50.44      7.99 o 
   8   3  20       14.55        1.70      7.07 o 
 -10   4  20       15.98       49.44     31.58 o 
  -9   4  20       28.62       43.24     17.89 o 
  -8   4  20        6.85       17.78     13.09 o 
  -7   4  20       20.16       25.37     12.71 o 
  -6   4  20      427.45      488.46     45.85 o 
  -5   4  20        0.32       -2.36      9.74 o 
  -4   4  20        6.98       -0.55      8.52 o 
  -3   4  20       70.17       81.65     11.60 o 
  -2   4  20       28.35       20.86      9.01 o 
  -1   4  20      312.94      313.22     18.90 o 
   0   4  20       98.60      115.81     15.05 o 
   1   4  20        6.95        3.26      9.78 o 
   2   4  20        7.17       19.90     11.42 o 
   3   4  20       98.22      127.76     17.67 o 
   4   4  20        0.00        3.53     11.17 o 
   5   4  20        0.93       14.52     13.01 o 
   6   4  20       51.97       68.71     17.31 o 
  -7   5  20       31.00       53.69     28.46 o 
  -6   5  20      125.76      156.28     39.42 o 
  -5   5  20        9.59       38.41     26.18 o 
  -4   5  20        0.46        3.73     15.84 o 
  -3   5  20       74.70       33.31     17.94 o 
  -2   5  20       31.80       20.94     16.67 o 
  -1   5  20        5.33        8.16     15.57 o 
   0   5  20        7.66        2.49     15.60 o 
   1   5  20        7.22       22.65     21.14 o 
   2   5  20        3.15       16.23     22.36 o 
   3   5  20      282.63      352.23     47.11 o 
   4   5  20        0.59      -26.27     18.41 o 
 -13   1  21       31.73       26.81     10.64 o 
 -12   1  21        3.14        5.12      7.82 o 
 -11   1  21        0.61       -3.99      6.99 o 
 -10   1  21       55.30       30.95      7.89 o 
  -9   1  21       61.03       47.71      7.90 o 
  -8   1  21       75.32       81.07     10.17 o 
  -7   1  21       77.70       85.00     14.48 o 
  -6   1  21      188.67      208.70     11.12 o 
  -5   1  21       92.17       81.08      9.08 o 
  -4   1  21      649.83      627.92     13.35 o 
  -3   1  21      122.77      131.29      7.06 o 
  -2   1  21      213.42      213.22      8.34 o 
  -1   1  21      293.16      304.00      9.70 o 
   0   1  21       48.85       50.60      4.77 o 
   1   1  21       55.43       53.40      5.31 o 
   2   1  21     1975.53     2018.51     35.93 o 
   3   1  21     1483.38     1496.39     29.50 o 
   4   1  21      465.74      481.21     17.28 o 
   5   1  21      141.67      163.21     12.39 o 
   6   1  21      449.12      454.02     18.81 o 
   7   1  21        0.31       -4.96      6.74 o 
   8   1  21      105.48      110.69     16.45 o 
   9   1  21       11.52        7.72      9.72 o 
  10   1  21       13.24       13.49     10.78 o 
 -13   2  21       44.00       68.31     13.39 o 
 -12   2  21        1.64      -15.06      9.64 o 
 -11   2  21       56.66       42.40     10.41 o 
 -10   2  21       77.99       74.79     10.91 o 
  -9   2  21        6.44       10.70      6.36 o 
  -8   2  21       97.90       97.10     14.43 o 
  -7   2  21       42.89       43.81      6.79 o 
  -6   2  21      247.71      275.94     14.12 o 
  -5   2  21        6.49       12.03      6.31 o 
  -4   2  21     1268.73     1193.92     24.73 o 
  -3   2  21      620.30      628.22     16.15 o 
  -2   2  21      135.42      116.64      9.43 o 
  -1   2  21     1357.43     1330.87     35.38 o 
   0   2  21        8.18       12.46      4.65 o 
   1   2  21        0.64        3.13      4.32 o 
   2   2  21        0.49       -0.06      3.68 o 
   3   2  21       37.06       37.04      5.55 o 
   4   2  21       16.95       10.96      5.67 o 
   5   2  21       60.25       62.81      8.62 o 
   6   2  21       77.04       81.48      9.75 o 
   7   2  21        3.70       -3.53      7.95 o 
   8   2  21        0.43        0.77      7.59 o 
   9   2  21        0.65        5.17      8.74 o 
 -11   3  21        0.91        5.40     17.37 o 
 -10   3  21      193.80      246.24     99.33 o 
  -9   3  21       40.92       34.55     15.02 o 
  -8   3  21       19.26       31.32     13.53 o 
  -7   3  21        0.41        7.37     12.28 o 
  -6   3  21      153.32      125.87     16.90 o 
  -5   3  21        7.91       22.22      6.55 o 
  -4   3  21       12.44        5.56      5.58 o 
  -3   3  21      643.62      643.93     19.49 o 
  -2   3  21     1247.38     1224.13     28.95 o 
  -1   3  21      677.83      660.69     20.32 o 
   0   3  21        4.59       15.25      9.33 o 
   1   3  21      117.24      118.23     16.06 o 
   2   3  21       64.32       73.82     13.94 o 
   3   3  21        1.99       -3.86      9.36 o 
   4   3  21       26.18       21.61     11.81 o 
   5   3  21      325.04      346.47     29.29 o 
   6   3  21       18.60       13.00      9.69 o 
   7   3  21       22.01       36.05     16.22 o 
   8   3  21       26.97       30.21      8.34 o 
 -10   4  21       63.91      161.30     39.76 o 
  -9   4  21        0.01        8.98     13.97 o 
  -8   4  21       34.73       41.88     14.18 o 
  -7   4  21        4.60       12.90     34.30 o 
  -6   4  21      184.71      205.66     20.25 o 
  -5   4  21      145.28      124.62     16.45 o 
  -4   4  21        4.29        4.92      8.94 o 
  -3   4  21       84.43       68.78     12.03 o 
  -2   4  21        0.02        0.88      8.96 o 
  -1   4  21        7.55       10.19     10.19 o 
   0   4  21      271.72      241.39     20.88 o 
   1   4  21      151.02      168.19     27.67 o 
   2   4  21      100.82       98.91     16.30 o 
   3   4  21       38.07       41.29     13.54 o 
   4   4  21        0.33        2.53     11.28 o 
   5   4  21        5.77       12.57     13.69 o 
   6   4  21        2.34       17.67     14.96 o 
  -7   5  21       93.37      134.95     37.92 o 
  -6   5  21       46.17       59.86     30.69 o 
  -5   5  21        0.20       36.26     29.48 o 
  -4   5  21        4.81       24.28     16.75 o 
  -3   5  21       55.25       69.71     21.62 o 
  -2   5  21        0.00      -11.70     14.56 o 
  -1   5  21        3.52        5.65     15.19 o 
   0   5  21       35.88       33.66     18.92 o 
   1   5  21       38.58       22.44     23.26 o 
   2   5  21        2.34        1.33     18.39 o 
   3   5  21      107.62      136.74     16.87 o 
 -13   0  22       96.09       99.17     19.27 o 
 -12   0  22        1.83      -23.92     15.01 o 
 -11   0  22       64.24       80.44     16.06 o 
 -10   0  22        5.86       -5.21     13.08 o 
  -9   0  22       10.34        6.01      7.12 o 
  -8   0  22      214.58      228.22     15.81 o 
  -7   0  22     1839.98     1944.15     42.25 o 
  -6   0  22       20.70       40.27      7.56 o 
  -5   0  22     1483.18     1398.67     32.12 o 
  -4   0  22      267.35      260.94     27.75 o 
  -3   0  22      889.05      894.30     22.08 o 
  -2   0  22       65.14       79.53      8.64 o 
  -1   0  22      271.85      284.33     12.18 o 
   0   0  22       90.46       83.59      7.94 o 
   1   0  22        9.31       17.08      6.36 o 
   2   0  22      485.15      511.04     19.64 o 
   3   0  22     1550.15     1555.49     39.98 o 
   4   0  22      764.37      793.21     26.92 o 
   5   0  22     2759.23     2961.89    208.70 o 
   6   0  22     1448.96     1566.56     81.76 o 
   7   0  22        1.93       -4.08     10.11 o 
   8   0  22       29.51       29.84     13.15 o 
   9   0  22       23.80       23.28     13.81 o 
 -13   1  22        2.24      -16.42     12.43 o 
 -12   1  22       12.39        3.77      8.20 o 
 -11   1  22       25.92       20.98      8.01 o 
 -10   1  22      158.71      163.44     14.13 o 
  -9   1  22        5.45        6.49      6.12 o 
  -8   1  22       78.99       64.43      9.81 o 
  -7   1  22       66.65       62.20      7.71 o 
  -6   1  22      181.90      175.98     15.14 o 
  -5   1  22      280.16      294.56     16.40 o 
  -4   1  22     2081.13     2042.20     31.54 o 
  -3   1  22      411.11      428.96     10.94 o 
  -2   1  22       39.17       37.55      4.60 o 
  -1   1  22      229.56      248.93      9.70 o 
   0   1  22      676.59      623.26     14.24 o 
   1   1  22       78.62       85.97      6.70 o 
   2   1  22      993.96     1001.81     20.20 o 
   3   1  22      111.65      110.01      9.75 o 
   4   1  22       72.08       71.49      8.89 o 
   5   1  22        1.92       -3.23      8.88 o 
   6   1  22      215.29      225.74     15.80 o 
   7   1  22        0.00      -12.07      7.35 o 
   8   1  22        1.74       -1.20      8.92 o 
   9   1  22       13.95        9.57     10.02 o 
 -12   2  22      116.21      136.05     17.69 o 
 -11   2  22        7.91        8.90      9.43 o 
 -10   2  22       18.75       24.05     11.07 o 
  -9   2  22       31.14       38.13      7.69 o 
  -8   2  22       18.54       32.19     15.72 o 
  -7   2  22       65.77       74.34      7.89 o 
  -6   2  22       92.40      106.96     11.70 o 
  -5   2  22      172.64      162.43      9.18 o 
  -4   2  22      217.75      184.47     10.34 o 
  -3   2  22      664.90      633.45     16.63 o 
  -2   2  22       48.34       45.90      6.86 o 
  -1   2  22      720.00      747.62     19.67 o 
   0   2  22      402.58      413.90     18.90 o 
   1   2  22      819.44      769.73     20.48 o 
   2   2  22       14.82       14.19      6.63 o 
   3   2  22        1.76       -1.45      4.32 o 
   4   2  22      162.66      150.20      9.71 o 
   5   2  22       15.36       23.72      7.21 o 
   6   2  22        1.38        4.79      7.06 o 
   7   2  22       96.61       97.27     11.19 o 
   8   2  22      108.05       91.12     11.90 o 
   9   2  22      102.72      103.25     13.17 o 
 -11   3  22       21.44       53.95     19.41 o 
 -10   3  22        4.36       12.19     14.91 o 
  -9   3  22        5.05        3.50     13.38 o 
  -8   3  22       26.43       30.18     17.56 o 
  -7   3  22        0.67       11.78     16.79 o 
  -6   3  22        8.81        2.37     10.67 o 
  -5   3  22      199.65      199.86     12.71 o 
  -4   3  22      175.08      165.35     11.55 o 
  -3   3  22      216.49      223.74     19.64 o 
  -2   3  22     1056.80     1020.95     26.06 o 
  -1   3  22      323.38      330.30     17.67 o 
   0   3  22       16.33       16.10      6.13 o 
   1   3  22        3.44       -2.61      5.29 o 
   2   3  22       47.18       43.28      7.26 o 
   3   3  22        8.00        0.65      5.94 o 
   4   3  22       23.14       18.93      8.71 o 
   5   3  22        0.10        0.03     10.09 o 
   6   3  22        0.30       13.45     13.88 o 
   7   3  22        0.03       -5.52     16.40 o 
  -9   4  22       42.84       52.74     16.78 o 
  -8   4  22        5.24       11.67     21.30 o 
  -7   4  22        3.43       13.20     12.51 o 
  -6   4  22       26.14       44.81     28.71 o 
  -5   4  22        4.21        6.28      9.60 o 
  -4   4  22      266.50      285.02     19.02 o 
  -3   4  22       15.58       24.61     10.33 o 
  -2   4  22       87.32       60.86     11.87 o 
  -1   4  22       17.62       13.83      9.66 o 
   0   4  22       51.16       79.75     18.81 o 
   1   4  22      159.03      165.68     19.02 o 
   2   4  22      230.16      254.77     28.88 o 
   3   4  22       12.52        9.73     11.84 o 
   4   4  22       10.13       -4.22     11.69 o 
   5   4  22       90.77      109.80     19.61 o 
   6   4  22       13.25        5.31     22.12 o 
  -6   5  22        0.42       41.28     27.79 o 
  -5   5  22       12.23       14.50     27.24 o 
  -4   5  22       49.35       29.33     17.83 o 
  -3   5  22        0.00        9.80     17.06 o 
  -2   5  22       50.75       44.00     21.25 o 
  -1   5  22        1.19        3.91     16.58 o 
   0   5  22        0.40       -7.85     14.92 o 
   1   5  22      286.67      260.98     42.98 o 
   2   5  22      121.27      112.79     14.90 o 
 -13   1  23        4.85        1.77     10.53 o 
 -12   1  23      213.28      209.17     16.52 o 
 -11   1  23        0.73       -3.60      6.88 o 
 -10   1  23        4.28       -1.36      6.73 o 
  -9   1  23       19.33        3.28      6.17 o 
  -8   1  23       19.77       14.65      6.11 o 
  -7   1  23        2.99        6.79      5.34 o 
  -6   1  23       10.27       13.31      5.31 o 
  -5   1  23      727.00      758.09     19.98 o 
  -4   1  23      429.48      461.04     13.56 o 
  -3   1  23      673.74      650.56     15.92 o 
  -2   1  23       33.94       15.75      4.43 o 
  -1   1  23      314.93      310.07     11.88 o 
   0   1  23      128.16      126.26      9.69 o 
   1   1  23      351.26      321.30     11.98 o 
   2   1  23       41.67       51.57      6.48 o 
   3   1  23        2.64        7.51      6.63 o 
   4   1  23      330.43      357.75     19.71 o 
   5   1  23      129.47      135.14     11.96 o 
   6   1  23       31.42       35.78      8.60 o 
   7   1  23      192.28      164.43     17.92 o 
   8   1  23       61.13       77.46     13.24 o 
   9   1  23        4.38        8.92     10.24 o 
 -12   2  23       50.10       68.60     12.81 o 
 -11   2  23        0.65       -0.74      9.09 o 
 -10   2  23       18.08       19.86      7.74 o 
  -9   2  23       13.75       24.41      7.29 o 
  -8   2  23       36.46       44.31      9.28 o 
  -7   2  23        5.66        9.04      5.40 o 
  -6   2  23       35.02       48.20      9.72 o 
  -5   2  23        9.64        8.16      4.84 o 
  -4   2  23       44.77       62.20      6.58 o 
  -3   2  23       72.07       62.94      6.64 o 
  -2   2  23      175.16      189.95     10.32 o 
  -1   2  23       76.44      106.85      8.56 o 
   0   2  23      154.45      145.50      9.78 o 
   1   2  23      346.50      319.53     13.74 o 
   2   2  23      171.46      166.46     10.91 o 
   3   2  23      100.64      107.16     14.75 o 
   4   2  23        0.47       -4.64      4.63 o 
   5   2  23        8.39       10.95      5.67 o 
   6   2  23        7.63       19.56      7.99 o 
   7   2  23      161.56      195.72     15.07 o 
   8   2  23      141.15      120.40     13.03 o 
 -11   3  23       65.14       72.99     20.47 o 
 -10   3  23        3.65       22.32     21.79 o 
  -9   3  23       76.55       87.39     29.15 o 
  -8   3  23       66.70       71.65     16.88 o 
  -7   3  23      212.66      230.25     23.08 o 
  -6   3  23      191.76      152.57     20.22 o 
  -5   3  23        0.48       -0.28      5.92 o 
  -4   3  23      164.54      154.63     11.48 o 
  -3   3  23       72.39       63.62      8.22 o 
  -2   3  23       36.90       24.78      6.64 o 
  -1   3  23      663.77      648.22     23.63 o 
   0   3  23      246.74      245.81     18.46 o 
   1   3  23      150.62      157.47     11.71 o 
   2   3  23       54.11       47.04      7.97 o 
   3   3  23        0.00       -6.24      5.76 o 
   4   3  23       16.51       13.74      7.46 o 
   5   3  23       29.89       39.78      8.72 o 
   6   3  23       10.69        5.91      7.86 o 
   7   3  23        2.12       -0.12     13.95 o 
  -9   4  23        0.14       21.31     24.45 o 
  -8   4  23       66.22       75.54     34.48 o 
  -7   4  23        1.31       28.55     16.13 o 
  -6   4  23       83.03       84.32     24.63 o 
  -5   4  23       39.67       53.05     12.14 o 
  -4   4  23       69.28       56.99     12.36 o 
  -3   4  23        1.25        6.07      9.42 o 
  -2   4  23        0.01        4.91      9.60 o 
  -1   4  23       22.63       13.91     10.39 o 
   0   4  23      199.73      195.29     20.17 o 
   1   4  23       29.76       34.03     12.21 o 
   2   4  23        0.11        9.68     11.90 o 
   3   4  23      108.28      160.99     20.91 o 
   4   4  23        9.76       -6.34     13.48 o 
   5   4  23      137.30      154.52     22.25 o 
  -6   5  23        1.04       25.33     28.94 o 
  -5   5  23       13.00       57.12     31.61 o 
  -4   5  23      163.93      131.16     25.54 o 
  -3   5  23        4.71       38.63     23.74 o 
  -2   5  23        2.07       10.51     17.51 o 
  -1   5  23       47.08       34.14     18.91 o 
   0   5  23       16.27        2.54     17.95 o 
   1   5  23       20.48        5.36     19.71 o 
   2   5  23       68.53       37.91     19.40 o 
 -13   0  24        0.22        2.34     17.49 o 
 -12   0  24        2.08      -16.11     16.36 o 
 -11   0  24       18.01       40.63     16.59 o 
 -10   0  24      442.87      499.40     41.04 o 
  -9   0  24        5.86        7.75     10.58 o 
  -8   0  24       10.23       12.58      7.82 o 
  -7   0  24      319.84      335.94     19.00 o 
  -6   0  24     1156.17     1156.54     33.72 o 
  -5   0  24       29.32       25.24      7.46 o 
  -4   0  24      184.39      148.57     12.59 o 
  -3   0  24        5.37        0.33      5.85 o 
  -2   0  24      129.10      116.06     11.39 o 
  -1   0  24      149.04      151.39     10.38 o 
   0   0  24        0.45        3.45      4.71 o 
   1   0  24      362.29      339.99     26.61 o 
   2   0  24      545.79      492.95     20.39 o 
   3   0  24      790.73      800.52     34.65 o 
   4   0  24     3070.08     3206.25     86.50 o 
   5   0  24      366.62      359.95     24.17 o 
   6   0  24       64.03       63.62     14.56 o 
   7   0  24        7.89        6.40     10.99 o 
   8   0  24       64.14       53.93     18.14 o 
   9   0  24        0.06        7.00     24.48 o 
 -13   1  24       50.33       33.68     13.07 o 
 -12   1  24        0.12       -1.26      9.77 o 
 -11   1  24       59.12       79.33     11.13 o 
 -10   1  24        2.54       -4.69      6.91 o 
  -9   1  24       18.22       16.26      6.91 o 
  -8   1  24        1.62       -0.17      5.74 o 
  -7   1  24       31.15       34.45      6.68 o 
  -6   1  24      264.59      262.82     23.47 o 
  -5   1  24      528.40      524.46     16.25 o 
  -4   1  24       94.80      107.93      7.89 o 
  -3   1  24      116.23      128.38      8.28 o 
  -2   1  24      286.16      258.75     11.34 o 
  -1   1  24       25.24       32.36      5.85 o 
   0   1  24        0.40       -3.30      4.54 o 
   1   1  24      392.49      403.89     15.56 o 
   2   1  24      114.35      113.23      8.74 o 
   3   1  24      598.06      566.69     19.32 o 
   4   1  24       91.35       99.72     10.42 o 
   5   1  24       66.79       79.13     10.28 o 
   6   1  24       72.12       77.00     11.03 o 
   7   1  24      281.98      297.21     33.43 o 
   8   1  24      111.24      124.52     19.26 o 
   9   1  24        9.57       19.39     11.05 o 
 -12   2  24       51.18       52.26     12.63 o 
 -11   2  24       19.23        8.43      9.90 o 
 -10   2  24        0.83        2.45      7.10 o 
  -9   2  24       33.42       39.22      8.00 o 
  -8   2  24      339.32      341.59     29.83 o 
  -7   2  24      113.12      104.60      9.30 o 
  -6   2  24       22.80       14.21      5.68 o 
  -5   2  24        9.98        7.45      4.89 o 
  -4   2  24       86.37       78.99      7.42 o 
  -3   2  24        4.20        1.52      4.24 o 
  -2   2  24     1448.20     1387.82     28.40 o 
  -1   2  24      118.90      119.91     12.47 o 
   0   2  24       48.86       53.69      7.11 o 
   1   2  24       13.43        8.36      5.22 o 
   2   2  24        4.97        5.12      5.17 o 
   3   2  24       96.19       99.18      9.37 o 
   4   2  24       16.04        8.16      6.27 o 
   5   2  24       54.83       41.47      6.97 o 
   6   2  24        0.66       -0.85      6.98 o 
   7   2  24       34.16       49.27     10.20 o 
   8   2  24      333.49      359.57     22.66 o 
 -11   3  24      379.62      604.33     62.42 o 
 -10   3  24        0.04       -7.42     14.90 o 
  -9   3  24       21.96       35.02     16.06 o 
  -8   3  24        1.09        9.20     15.47 o 
  -7   3  24       18.17       25.56     17.75 o 
  -6   3  24       20.96       13.38      7.77 o 
  -5   3  24        5.47       10.45      6.52 o 
  -4   3  24        0.49       -0.60      5.99 o 
  -3   3  24        3.65       -2.76      5.88 o 
  -2   3  24       55.87       49.51      8.03 o 
  -1   3  24      185.14      176.74     12.17 o 
   0   3  24        4.43        5.27      6.18 o 
   1   3  24       50.06       44.92      8.27 o 
   2   3  24       11.72        8.81      6.47 o 
   3   3  24       41.54       37.80      8.18 o 
   4   3  24        1.62        9.57      7.60 o 
   5   3  24       21.10       24.60      8.22 o 
   6   3  24        4.70        2.48      7.69 o 
   7   3  24       53.60       99.80     24.73 o 
  -9   4  24        2.90       -0.14     25.24 o 
  -8   4  24        1.36       22.27     35.76 o 
  -7   4  24       42.19       54.30     22.92 o 
  -6   4  24       11.60        6.97     12.40 o 
  -5   4  24      106.71       92.42     14.29 o 
  -4   4  24       22.54       11.60     10.09 o 
  -3   4  24        0.29        2.25      9.93 o 
  -2   4  24       78.83       65.69     12.83 o 
  -1   4  24       40.32       42.75     15.04 o 
   0   4  24      461.73      462.10     27.74 o 
   1   4  24      379.28      427.14     44.50 o 
   2   4  24       13.12       12.53     12.39 o 
   3   4  24        6.56        5.06     13.17 o 
   4   4  24       55.19       46.20     15.65 o 
   5   4  24        0.81       -0.28     20.94 o 
  -5   5  24       49.54       68.76     32.87 o 
  -4   5  24       24.01       21.56     19.13 o 
  -3   5  24       65.11       64.26     28.15 o 
  -2   5  24       50.55       65.65     21.79 o 
  -1   5  24        7.93        0.78     15.94 o 
   0   5  24        0.10       25.31     18.04 o 
   1   5  24        0.15       -7.33     20.18 o 
 -13   1  25       84.19       89.52     22.73 o 
 -12   1  25        9.42       -6.65      8.30 o 
 -11   1  25        1.49        1.66     10.17 o 
 -10   1  25       39.16       27.73      9.94 o 
  -9   1  25       23.22       17.22      6.99 o 
  -8   1  25        1.87       -1.41      7.20 o 
  -7   1  25       81.85       81.09     10.24 o 
  -6   1  25      181.21      178.38     13.46 o 
  -5   1  25      606.68      556.15     19.95 o 
  -4   1  25      415.65      392.59     13.17 o 
  -3   1  25        9.42       11.64      4.58 o 
  -2   1  25      161.22      180.66      9.79 o 
  -1   1  25      422.96      373.08     13.36 o 
   0   1  25        0.12       -2.26      4.71 o 
   1   1  25        0.53        2.72      5.50 o 
   2   1  25       27.03       29.96      5.95 o 
   3   1  25      211.69      194.80     13.32 o 
   4   1  25       48.74       49.59     12.41 o 
   5   1  25        0.00       -2.25      6.75 o 
   6   1  25      783.69      773.95     29.03 o 
   7   1  25      281.07      258.27     19.93 o 
   8   1  25       42.50       41.47     11.62 o 
 -12   2  25       49.53       32.13     20.09 o 
 -11   2  25       85.86       92.83     28.81 o 
 -10   2  25        1.72        1.56      8.48 o 
  -9   2  25        1.41       12.39      7.75 o 
  -8   2  25        9.25       11.84     10.54 o 
  -7   2  25        2.07        3.44      5.62 o 
  -6   2  25        3.18       -3.83      5.48 o 
  -5   2  25       83.00       69.81      7.36 o 
  -4   2  25        8.63       15.86      5.22 o 
  -3   2  25      514.63      514.97     19.80 o 
  -2   2  25      114.96      135.98     12.52 o 
  -1   2  25       77.75       61.71      7.52 o 
   0   2  25       41.15       38.22      6.71 o 
   1   2  25       32.43       34.27      6.55 o 
   2   2  25        2.21        7.61      5.65 o 
   3   2  25       14.08       17.65      6.55 o 
   4   2  25        2.30        0.64      5.84 o 
   5   2  25        2.03        5.50      6.61 o 
   6   2  25       26.19       23.86      7.23 o 
   7   2  25        4.28       -4.68      8.09 o 
   8   2  25        2.16        4.87      9.49 o 
 -11   3  25       26.61       44.36     36.85 o 
 -10   3  25       71.51       90.88     26.08 o 
  -9   3  25        2.11       12.55     14.45 o 
  -8   3  25        4.23       32.71     28.00 o 
  -7   3  25       10.64       11.84     13.38 o 
  -6   3  25        0.32       -1.34      7.40 o 
  -5   3  25       73.69       68.68      9.33 o 
  -4   3  25       16.02       17.16      6.95 o 
  -3   3  25       33.27       31.44     10.14 o 
  -2   3  25       13.72       12.64      6.70 o 
  -1   3  25       41.71       25.80      7.51 o 
   0   3  25      228.59      242.16     16.98 o 
   1   3  25       79.45       59.97      9.11 o 
   2   3  25       10.71       22.82      7.63 o 
   3   3  25        1.38        0.22      7.61 o 
   4   3  25      142.66      152.35     20.30 o 
   5   3  25       41.46       48.61     12.82 o 
   6   3  25       14.06        5.02      8.25 o 
  -9   4  25      234.98      425.09     55.53 o 
  -8   4  25        5.49       26.40     25.43 o 
  -7   4  25       25.91       64.46     39.08 o 
  -6   4  25        4.03       27.15     19.23 o 
  -5   4  25        8.94       21.26     10.91 o 
  -4   4  25       66.96       68.89     13.09 o 
  -3   4  25       30.14       20.18     11.03 o 
  -2   4  25      162.17      176.83     17.74 o 
  -1   4  25        3.94        4.75     11.98 o 
   0   4  25        8.08       -6.80     10.83 o 
   1   4  25      229.83      211.59     22.25 o 
   2   4  25       27.09       44.24     15.15 o 
   3   4  25       47.29       25.64     14.38 o 
   4   4  25       24.58       27.23     14.92 o 
  -4   5  25        0.94       10.05     17.59 o 
  -3   5  25       32.87       -5.35     17.63 o 
  -2   5  25       82.90      122.55     26.05 o 
  -1   5  25       15.29       42.80     19.91 o 
   0   5  25       36.02       29.04     17.21 o 
 -12   0  26       62.56      108.20     24.66 o 
 -11   0  26        6.97       11.92     15.98 o 
 -10   0  26       17.28       28.40     14.85 o 
  -9   0  26       14.68       19.78     10.39 o 
  -8   0  26       59.72       76.73     11.60 o 
  -7   0  26       15.45        6.48      9.75 o 
  -6   0  26      215.22      209.19     29.48 o 
  -5   0  26       22.22        2.79      6.72 o 
  -4   0  26      211.88      225.46     19.95 o 
  -3   0  26       71.42       66.89      9.63 o 
  -2   0  26       13.81        3.52      7.66 o 
  -1   0  26       15.98        8.50      6.40 o 
   0   0  26      148.17      129.01     22.81 o 
   1   0  26      200.11      208.06     13.19 o 
   2   0  26        4.23       12.46      9.14 o 
   3   0  26       36.94       38.08     11.58 o 
   4   0  26       24.45       11.77     19.33 o 
   5   0  26      902.85      879.03     61.92 o 
   6   0  26       41.93       48.96     13.30 o 
   7   0  26        9.96       12.56     12.56 o 
   8   0  26       15.95       -2.69     12.73 o 
 -12   1  26        1.28        6.95      8.37 o 
 -11   1  26        0.69       -9.04      7.68 o 
 -10   1  26        2.24       -2.82      7.59 o 
  -9   1  26        0.01       -4.60      6.25 o 
  -8   1  26       87.73      112.04     15.04 o 
  -7   1  26      126.77      106.05     11.65 o 
  -6   1  26      135.64      126.35     12.99 o 
  -5   1  26        7.74       14.05      6.27 o 
  -4   1  26      334.30      336.82     12.93 o 
  -3   1  26      102.08       93.30      7.61 o 
  -2   1  26        8.72       14.19      5.92 o 
  -1   1  26       80.05       83.43      7.97 o 
   0   1  26        1.32       -8.32      4.16 o 
   1   1  26        8.61        2.20      6.22 o 
   2   1  26        2.38        5.32      8.36 o 
   3   1  26       40.27       50.14      7.31 o 
   4   1  26        6.62       -1.95      6.64 o 
   5   1  26      330.72      361.99     25.47 o 
   6   1  26      369.44      373.30     23.11 o 
   7   1  26        0.70       24.76     10.20 o 
   8   1  26       40.70       38.78     12.30 o 
 -12   2  26       30.64       20.57     13.57 o 
 -11   2  26       48.06       47.21     10.51 o 
 -10   2  26      129.15      153.42     24.71 o 
  -9   2  26      155.88      181.32     19.64 o 
  -8   2  26       43.60       59.42     16.94 o 
  -7   2  26       28.45       29.69     12.78 o 
  -6   2  26       41.46       30.23      6.63 o 
  -5   2  26      343.71      300.93     19.72 o 
  -4   2  26      193.54      180.69     10.86 o 
  -3   2  26     1010.89      954.80     22.97 o 
  -2   2  26      195.63      189.77     11.08 o 
  -1   2  26       66.60       78.45      8.32 o 
   0   2  26       15.09       17.98      6.00 o 
   1   2  26       98.38      107.54      9.75 o 
   2   2  26        8.79        3.97      5.64 o 
   3   2  26       78.92      100.22     15.57 o 
   4   2  26       55.33       75.46      9.56 o 
   5   2  26       29.48       23.31      7.63 o 
   6   2  26      201.53      229.95     15.41 o 
   7   2  26        2.03        3.84      9.91 o 
 -10   3  26       52.08      100.67     21.00 o 
  -9   3  26       27.62       42.27     30.23 o 
  -8   3  26        6.59       13.89     16.47 o 
  -7   3  26       68.83       60.22     17.38 o 
  -6   3  26      171.45      190.34     19.03 o 
  -5   3  26       14.17       14.34      7.54 o 
  -4   3  26       22.90       23.06      7.81 o 
  -3   3  26      123.91      138.84     13.56 o 
  -2   3  26      257.00      237.86     14.36 o 
  -1   3  26      110.06      108.69     10.88 o 
   0   3  26      929.16      937.21     28.81 o 
   1   3  26        0.12        2.67      9.58 o 
   2   3  26       49.79       49.54     14.46 o 
   3   3  26        3.70        4.36      7.70 o 
   4   3  26        0.00      -10.64      7.88 o 
   5   3  26       67.77       60.95     13.96 o 
   6   3  26        0.05       -5.59      8.37 o 
  -8   4  26        3.48       19.12     25.01 o 
  -7   4  26       88.42      146.06     20.07 o 
  -6   4  26       37.01       35.49     14.48 o 
  -5   4  26       12.14       12.54     11.48 o 
  -4   4  26        0.01       19.88     11.16 o 
  -3   4  26       61.97       66.26     13.60 o 
  -2   4  26        9.26       23.96     11.79 o 
  -1   4  26        3.11        6.88     10.71 o 
   0   4  26       87.97       93.20     16.61 o 
   1   4  26       87.52       98.03     17.10 o 
   2   4  26        0.56        2.45     12.89 o 
   3   4  26       14.45        3.29     13.83 o 
   4   4  26        0.23       -7.38     19.11 o 
 -12   1  27        0.09       -8.81      8.15 o 
 -11   1  27       14.84       17.30      8.58 o 
 -10   1  27      103.51       94.62     11.79 o 
  -9   1  27      115.52      106.21     12.89 o 
  -8   1  27       97.21       87.34     10.87 o 
  -7   1  27       27.64       13.05     12.34 o 
  -6   1  27        0.58       12.07      6.36 o 
  -5   1  27       63.69       56.05      7.97 o 
  -4   1  27       64.25       46.93      8.52 o 
  -3   1  27      189.63      153.57     13.42 o 
  -2   1  27      259.48      228.03     14.15 o 
  -1   1  27       68.79       72.07      7.74 o 
   0   1  27       51.35       44.42      6.92 o 
   1   1  27       89.90       88.55      9.61 o 
   2   1  27       56.39       46.53      8.18 o 
   3   1  27        8.21        9.47      6.41 o 
   4   1  27        3.39       10.65      7.26 o 
   5   1  27       19.26       26.22     10.06 o 
   6   1  27      152.79      161.51     16.87 o 
   7   1  27       69.31       63.89     13.09 o 
 -11   2  27       25.09        4.02      8.89 o 
 -10   2  27        0.11       -3.14      7.52 o 
  -9   2  27       30.42       25.22      8.11 o 
  -8   2  27       12.02       21.30     10.87 o 
  -7   2  27       75.26       85.09     12.84 o 
  -6   2  27       60.03       48.79     12.57 o 
  -5   2  27        0.01        8.18      5.26 o 
  -4   2  27      126.85      114.13     15.90 o 
  -3   2  27      358.67      380.74     14.48 o 
  -2   2  27      557.60      563.06     17.27 o 
  -1   2  27      271.08      283.30     13.49 o 
   0   2  27      339.30      352.23     15.61 o 
   1   2  27        6.29        3.85      5.96 o 
   2   2  27       23.23       22.02      6.78 o 
   3   2  27        4.79        5.12      6.29 o 
   4   2  27        8.95       18.31      7.30 o 
   5   2  27        9.79        7.36      7.01 o 
   6   2  27       25.24       36.20      8.85 o 
   7   2  27        1.77       -1.75      7.63 o 
 -10   3  27        0.06       23.02     29.94 o 
  -9   3  27      120.67      163.74     54.59 o 
  -8   3  27        9.39       44.63     15.35 o 
  -7   3  27        3.80        2.01      8.46 o 
  -6   3  27       15.46       29.61     16.77 o 
  -5   3  27       14.78       11.38     10.33 o 
  -4   3  27       38.70       40.99      8.78 o 
  -3   3  27       49.10       49.61      8.90 o 
  -2   3  27       44.11       34.61     12.00 o 
  -1   3  27      102.30       96.57     14.90 o 
   0   3  27      131.84      153.25     26.36 o 
   1   3  27       68.54       81.95     10.93 o 
   2   3  27       18.86        1.35      7.51 o 
   3   3  27       11.09       17.75      8.49 o 
   4   3  27        1.86       -5.79      7.88 o 
   5   3  27        1.19        6.58      9.98 o 
  -8   4  27       14.22       94.98     30.86 o 
  -7   4  27        0.00       23.52     14.92 o 
  -6   4  27       15.82       40.61     14.85 o 
  -5   4  27       30.81       49.56     13.42 o 
  -4   4  27       18.27       20.89     12.17 o 
  -3   4  27      106.98      112.81     16.03 o 
  -2   4  27       57.64       61.68     13.79 o 
  -1   4  27       28.45       29.59     11.91 o 
   0   4  27        0.54       -0.99     10.31 o 
   1   4  27        1.08       23.08     16.50 o 
   2   4  27      312.07      339.86     87.42 o 
   3   4  27        0.74        9.62     21.24 o 
 -12   0  28       61.38       39.84     19.72 o 
 -10   0  28       20.68       21.63     14.23 o 
  -9   0  28      106.60       57.66     16.70 o 
  -8   0  28       27.16       25.97     10.89 o 
  -7   0  28      256.41      263.75     50.92 o 
  -6   0  28       17.53       15.78      8.10 o 
  -5   0  28      176.44      167.79     25.62 o 
  -4   0  28      479.86      439.02     20.44 o 
  -3   0  28      480.26      413.21     30.94 o 
  -2   0  28       29.60       27.33      9.16 o 
  -1   0  28      286.97      250.99     17.26 o 
   0   0  28      390.24      374.68     20.36 o 
   1   0  28      206.19      199.25     19.94 o 
   2   0  28       54.71       53.00     12.45 o 
   3   0  28       37.55       48.96     22.20 o 
   4   0  28        0.58        4.87     10.22 o 
   5   0  28       28.85       11.75     11.32 o 
   6   0  28       21.05       24.67     23.21 o 
   7   0  28      165.51      138.96     29.23 o 
 -12   1  28       12.22       18.59      9.28 o 
 -11   1  28        7.89        2.97      8.35 o 
 -10   1  28        4.15        1.70      7.48 o 
  -9   1  28       91.50       95.98     22.10 o 
  -8   1  28       41.40       22.56      7.48 o 
  -7   1  28      138.96      148.44     23.54 o 
  -6   1  28       41.07       29.99      7.08 o 
  -5   1  28       50.38       52.38      8.54 o 
  -4   1  28        8.28        3.05      6.26 o 
  -3   1  28       41.60       39.41      7.47 o 
  -2   1  28      386.34      357.37     14.35 o 
  -1   1  28       99.72       89.04      8.89 o 
   0   1  28       30.92       26.77      6.13 o 
   1   1  28       25.67       29.82      8.85 o 
   2   1  28        7.63       15.78      6.79 o 
   3   1  28       11.09        9.96      6.84 o 
   4   1  28       35.50       39.01     12.01 o 
   5   1  28        8.46        2.06     20.45 o 
   6   1  28       46.02       49.01     11.80 o 
   7   1  28       95.52       68.83     13.56 o 
 -11   2  28       12.87       -1.65      8.61 o 
 -10   2  28       56.77       48.66      9.07 o 
  -9   2  28        4.71       13.06     12.19 o 
  -8   2  28       42.59       74.28     21.76 o 
  -7   2  28        8.55       28.34     10.26 o 
  -6   2  28        4.27        6.56      9.16 o 
  -5   2  28      169.85      174.60     17.98 o 
  -4   2  28       19.56       11.13      5.63 o 
  -3   2  28       20.20       16.53      5.88 o 
  -2   2  28       38.86       38.70      6.72 o 
  -1   2  28       70.64       62.36     10.18 o 
   0   2  28       16.34       16.09      6.43 o 
   1   2  28       93.48      105.52     10.12 o 
   2   2  28      165.66      193.45     13.07 o 
   3   2  28       59.45       52.40      8.43 o 
   4   2  28        2.15        2.50      6.60 o 
   5   2  28        4.64        5.22      7.07 o 
   6   2  28        3.84       -1.49      7.39 o 
 -10   3  28        7.09       54.97     32.94 o 
  -9   3  28       58.30       91.15     62.05 o 
  -8   3  28       12.77       28.43     10.35 o 
  -7   3  28       10.17       30.81     10.15 o 
  -6   3  28        8.75       11.28     12.66 o 
  -5   3  28       18.04       29.96      8.65 o 
  -4   3  28       22.62       20.38      8.00 o 
  -3   3  28       80.24       51.74      9.94 o 
  -2   3  28       15.14        9.57      7.89 o 
  -1   3  28     1189.15     1171.09     31.47 o 
   0   3  28      108.60       90.41     11.32 o 
   1   3  28       30.51       16.21      9.56 o 
   2   3  28        1.35       -1.73      7.42 o 
   3   3  28        0.92       -0.97      7.94 o 
   4   3  28       24.70       15.73      9.42 o 
   5   3  28       18.64        9.06      9.53 o 
  -7   4  28        1.25       41.57     28.93 o 
  -6   4  28       12.10       45.22     29.10 o 
  -5   4  28        9.72       16.65     12.30 o 
  -4   4  28       12.91       11.48     12.01 o 
  -3   4  28       18.55       35.76     13.04 o 
  -2   4  28      216.73      245.79     21.61 o 
  -1   4  28       13.99       16.12     11.80 o 
   0   4  28      103.08       92.90     16.09 o 
   1   4  28        2.76       27.44     14.12 o 
   2   4  28       27.25       34.18     22.36 o 
 -12   1  29       35.23       51.11     24.29 o 
 -11   1  29       80.48       81.33     11.50 o 
 -10   1  29       88.54       76.46     10.81 o 
  -9   1  29      172.50      182.56     17.43 o 
  -8   1  29       43.30       29.60      7.75 o 
  -7   1  29       45.63       37.86      8.10 o 
  -6   1  29        0.07       -2.67      5.94 o 
  -5   1  29        3.55       10.53      6.08 o 
  -4   1  29       46.86       40.08      7.85 o 
  -3   1  29       22.53       14.62      6.41 o 
  -2   1  29        3.15        3.97      5.94 o 
  -1   1  29        6.21       -1.16      4.88 o 
   0   1  29       30.02       32.57      6.54 o 
   1   1  29      151.96      150.42     12.63 o 
   2   1  29       18.98       28.75      7.63 o 
   3   1  29       77.01       74.57      9.95 o 
   4   1  29       37.50       39.74      9.00 o 
   5   1  29        0.18       -0.03     11.25 o 
   6   1  29        4.07       10.36     12.11 o 
   7   1  29        8.65       11.35     14.92 o 
 -11   2  29       11.89       11.66      9.02 o 
 -10   2  29       69.30       58.41     13.69 o 
  -9   2  29       47.34       45.09     12.00 o 
  -8   2  29        4.95       11.81     11.63 o 
  -7   2  29       21.20       22.30      8.35 o 
  -6   2  29        7.63        6.01      8.17 o 
  -5   2  29        1.60        7.31      5.88 o 
  -4   2  29        0.13        4.27      5.32 o 
  -3   2  29      109.86      115.38      9.64 o 
  -2   2  29       13.46       11.72      5.83 o 
  -1   2  29        0.14       -0.31      5.31 o 
   0   2  29       35.25       30.15      7.39 o 
   1   2  29        2.03        3.01      9.99 o 
   2   2  29       13.86       23.96      7.05 o 
   3   2  29        0.03        6.41      7.27 o 
   4   2  29      115.31      118.16     11.67 o 
   5   2  29       12.00       15.61      7.85 o 
   6   2  29       13.10       21.47      8.80 o 
  -9   3  29        0.29       30.45     34.02 o 
  -8   3  29       31.30       49.28     14.99 o 
  -7   3  29        4.98       23.87     10.07 o 
  -6   3  29        0.18       -7.53      8.30 o 
  -5   3  29      204.18      221.43     20.25 o 
  -4   3  29       10.66       18.63      8.35 o 
  -3   3  29       36.39       40.49      9.11 o 
  -2   3  29        0.23        6.06      7.54 o 
  -1   3  29       10.02       21.29      8.00 o 
   0   3  29       24.88       23.63      9.09 o 
   1   3  29        5.76       16.87      8.74 o 
   2   3  29      231.73      245.54     32.23 o 
   3   3  29       73.20      106.31     12.87 o 
   4   3  29        6.88        6.25      9.01 o 
  -7   4  29        4.28       49.91     26.13 o 
  -6   4  29        2.66       31.35     26.27 o 
  -5   4  29        2.66        7.45     15.57 o 
  -4   4  29       43.29       27.98     13.16 o 
  -3   4  29        9.02        7.34     11.65 o 
  -2   4  29      143.05      176.03     19.62 o 
  -1   4  29        0.01       12.44     12.40 o 
   0   4  29      190.00      169.41     22.61 o 
   1   4  29      262.26      205.76     39.84 o 
 -11   0  30       15.49       -2.30     13.43 o 
 -10   0  30      170.77      129.66     23.23 o 
  -9   0  30       43.39       79.61     19.27 o 
  -8   0  30      206.95      215.88     38.89 o 
  -7   0  30       83.69       61.13     12.75 o 
  -6   0  30       21.14       17.16      9.48 o 
  -5   0  30      103.56      104.14     14.87 o 
  -4   0  30      178.76      182.81     16.05 o 
  -3   0  30       12.86        4.10      7.35 o 
  -2   0  30      279.59      200.72     26.91 o 
  -1   0  30      242.01      204.17     19.07 o 
   0   0  30      537.60      481.35     29.15 o 
   1   0  30        1.35       -8.97      7.49 o 
   2   0  30       57.66       30.07     25.51 o 
   3   0  30       56.94       64.70     20.63 o 
   4   0  30       42.65       46.22     15.40 o 
   5   0  30       74.59       67.63     18.93 o 
   6   0  30       32.15       19.40     13.15 o 
 -11   1  30        0.32        4.06      8.51 o 
 -10   1  30       28.11       14.22      9.30 o 
  -9   1  30      143.88      140.99     15.87 o 
  -8   1  30       21.86       12.72      7.05 o 
  -7   1  30      135.16      155.69     16.94 o 
  -6   1  30        9.94       15.25      6.97 o 
  -5   1  30      168.32      131.61     13.98 o 
  -4   1  30       12.29        7.61      6.59 o 
  -3   1  30      144.12      120.07     12.15 o 
  -2   1  30       76.10       63.70      8.88 o 
  -1   1  30      138.59      145.53     11.85 o 
   0   1  30       11.55        8.53      5.89 o 
   1   1  30        4.97        5.65      5.89 o 
   2   1  30      244.01      259.69     17.19 o 
   3   1  30        8.11        6.60      7.24 o 
   4   1  30       18.75       27.60      9.04 o 
   5   1  30        7.13       21.44     12.51 o 
   6   1  30        0.32        8.38     12.52 o 
 -10   2  30       58.10       78.59     11.48 o 
  -9   2  30       31.39       28.78      9.65 o 
  -8   2  30       17.08        6.45      7.88 o 
  -7   2  30       58.72       59.34      9.28 o 
  -6   2  30        1.95       -3.19      6.39 o 
  -5   2  30        6.97       14.18      6.97 o 
  -4   2  30       47.96       37.65      8.08 o 
  -3   2  30       26.43       19.57      6.75 o 
  -2   2  30       72.32       91.26      9.59 o 
  -1   2  30        5.51       14.30      6.60 o 
   0   2  30       17.89       18.16      6.62 o 
   1   2  30      278.41      316.13     27.18 o 
   2   2  30       84.62       78.25     10.57 o 
   3   2  30       12.62       18.55      7.67 o 
   4   2  30        8.45       17.26      7.57 o 
   5   2  30        0.47       -2.92      7.28 o 
  -9   3  30        0.32       63.77     28.28 o 
  -8   3  30        8.03       31.02     11.05 o 
  -7   3  30        3.81       25.28     15.69 o 
  -6   3  30       69.71       87.86     12.58 o 
  -5   3  30       54.17       75.06     10.81 o 
  -4   3  30       11.73       24.82      8.52 o 
  -3   3  30       86.42       78.43     18.29 o 
  -2   3  30       31.17       26.12     10.25 o 
  -1   3  30       51.63       54.76     10.99 o 
   0   3  30      351.53      366.93     20.37 o 
   1   3  30        4.70        1.06      8.55 o 
   2   3  30       82.78       63.55     17.31 o 
   3   3  30        0.26        1.95      9.23 o 
   4   3  30        4.81       20.71     11.45 o 
  -6   4  30       16.48       32.73     28.76 o 
  -5   4  30       34.98       31.04     18.62 o 
  -4   4  30       14.84       11.47     12.38 o 
  -3   4  30       36.09       36.45     13.79 o 
  -2   4  30       16.21        7.62     12.34 o 
  -1   4  30        0.43       -6.38     11.37 o 
   0   4  30        0.01        8.94     17.81 o 
 -11   1  31        0.10       -0.90      8.65 o 
 -10   1  31        0.22        0.40      7.87 o 
  -9   1  31        0.80       -8.89      6.83 o 
  -8   1  31       54.49       48.80     12.37 o 
  -7   1  31        8.66        2.87      6.47 o 
  -6   1  31       29.06       27.67      7.73 o 
  -5   1  31       83.26       82.54     18.29 o 
  -4   1  31        0.00       -1.82      6.97 o 
  -3   1  31       10.37        0.97      5.99 o 
  -2   1  31        6.88        6.91      6.25 o 
  -1   1  31       54.63       55.87      8.91 o 
   0   1  31      131.62      119.75     11.42 o 
   1   1  31      117.70      120.50     10.54 o 
   2   1  31       84.56       79.50     10.41 o 
   3   1  31       43.01       31.34      8.47 o 
   4   1  31       81.38       86.28     17.52 o 
   5   1  31        9.12       -2.32      8.12 o 
   6   1  31       18.28        7.57     12.90 o 
 -10   2  31        0.78       16.63      9.45 o 
  -9   2  31        1.34       13.54      8.52 o 
  -8   2  31      148.46      152.81     13.50 o 
  -7   2  31      213.33      246.38     15.97 o 
  -6   2  31       19.07       16.80     11.60 o 
  -5   2  31       37.22       40.31      8.51 o 
  -4   2  31       24.60       42.16      8.63 o 
  -3   2  31        6.85        6.74      7.11 o 
  -2   2  31       17.35       15.45      6.86 o 
  -1   2  31        0.50        3.59      6.21 o 
   0   2  31       55.41       38.32      8.13 o 
   1   2  31      324.90      362.34     21.79 o 
   2   2  31       91.54       81.32     10.22 o 
   3   2  31       10.29        7.29      7.15 o 
   4   2  31        0.76        7.99      7.46 o 
   5   2  31        8.01        6.16      7.92 o 
  -8   3  31       28.94       36.45     11.61 o 
  -7   3  31        1.98       24.48     10.40 o 
  -6   3  31       12.44       30.85     12.86 o 
  -5   3  31       27.64       27.18     10.02 o 
  -4   3  31        1.83       -2.62      7.91 o 
  -3   3  31        1.97        8.70      8.53 o 
  -2   3  31        0.02        1.93      8.09 o 
  -1   3  31       88.81       92.15     11.88 o 
   0   3  31       47.21       43.79     10.11 o 
   1   3  31        0.01       -1.66      8.76 o 
   2   3  31       12.07       13.65     11.60 o 
   3   3  31       21.07        5.31      9.86 o 
  -5   4  31        1.35       38.49     29.15 o 
  -4   4  31        4.47       15.69     20.05 o 
  -3   4  31        0.02        3.19     17.82 o 
  -2   4  31       10.47        1.98     17.40 o 
  -1   4  31       39.48       47.07     20.54 o 
 -10   0  32       32.68       38.50     16.55 o 
  -9   0  32      103.43       59.00     17.94 o 
  -8   0  32      141.94      184.54     26.41 o 
  -7   0  32       27.60       20.44     13.94 o 
  -6   0  32      346.47      382.96    125.91 o 
  -5   0  32        1.21       -5.22      8.20 o 
  -4   0  32      114.67      116.43     16.06 o 
  -3   0  32        1.06        1.61      8.41 o 
  -2   0  32       48.86       39.00     11.42 o 
  -1   0  32      304.61      278.79     45.97 o 
   0   0  32       23.09       38.20     11.45 o 
   1   0  32       15.50       19.35     10.33 o 
   2   0  32        3.32       11.19      9.75 o 
   3   0  32       49.93       57.30     14.17 o 
   4   0  32       45.88       82.05     23.48 o 
   5   0  32        4.31       19.13     18.49 o 
 -11   1  32       33.70       57.27     24.10 o 
 -10   1  32       54.37       61.29     10.58 o 
  -9   1  32       30.12       33.20      8.68 o 
  -8   1  32      246.61      220.60     36.12 o 
  -7   1  32        9.91       17.23      7.57 o 
  -6   1  32      187.21      201.28     14.42 o 
  -5   1  32        0.71        3.18      6.20 o 
  -4   1  32        0.07        1.92      6.00 o 
  -3   1  32        0.18        6.11      6.21 o 
  -2   1  32        8.16        5.02      6.35 o 
  -1   1  32      180.65      197.82     14.16 o 
   0   1  32        5.20       10.91      6.97 o 
   1   1  32        6.41        7.93      6.54 o 
   2   1  32       39.38       28.88     10.54 o 
   3   1  32      154.89      180.96     16.23 o 
   4   1  32       14.83       12.93     11.85 o 
   5   1  32       10.77       13.98      9.58 o 
 -10   2  32       21.58       32.03      9.95 o 
  -9   2  32       80.42       68.18     10.61 o 
  -8   2  32       69.87       48.29     10.00 o 
  -7   2  32       15.03       29.58      8.84 o 
  -6   2  32       14.14       10.45      7.76 o 
  -5   2  32      133.76      145.90     13.10 o 
  -4   2  32       48.23       45.42      9.28 o 
  -3   2  32       18.01        4.05      7.06 o 
  -2   2  32       14.23       -0.09     10.03 o 
  -1   2  32       76.49       62.87      9.46 o 
   0   2  32        8.50       12.00      7.17 o 
   1   2  32        8.99       18.89      7.59 o 
   2   2  32      100.26      103.86     11.29 o 
   3   2  32       61.27       60.42      9.94 o 
   4   2  32       13.07       15.80      8.27 o 
  -8   3  32       22.47       35.53     32.82 o 
  -7   3  32        4.81       26.32     11.44 o 
  -6   3  32       63.21       79.61     13.17 o 
  -5   3  32      132.13      206.84     38.43 o 
  -4   3  32        2.98       13.04      8.57 o 
  -3   3  32       13.80       19.91     12.01 o 
  -2   3  32      177.95      202.07     16.01 o 
  -1   3  32       63.56       65.27     17.01 o 
   0   3  32        5.68        3.75      8.76 o 
   1   3  32        8.54        1.62      9.40 o 
   2   3  32        5.10        0.53      9.50 o 
 -10   1  33      179.46      188.81     18.23 o 
  -9   1  33      222.41      225.80     39.02 o 
  -8   1  33        8.11       15.47      8.09 o 
  -7   1  33      314.26      316.52     36.55 o 
  -6   1  33      108.76       93.10     18.85 o 
  -5   1  33       13.46        3.30      6.61 o 
  -4   1  33        9.45        2.05      6.29 o 
  -3   1  33        4.23       14.25      6.78 o 
  -2   1  33        2.90       -1.41      6.32 o 
  -1   1  33        0.04       -2.79      6.27 o 
   0   1  33       46.73       27.95     12.11 o 
   1   1  33        0.59        7.38      7.86 o 
   2   1  33       15.11        7.91     11.79 o 
   3   1  33      191.92      205.14     28.56 o 
   4   1  33        1.26        0.83      8.70 o 
  -9   2  33       14.83       20.99      9.76 o 
  -8   2  33       41.52       42.79     10.56 o 
  -7   2  33        1.46        3.17      8.11 o 
  -6   2  33        0.03        7.14      7.60 o 
  -5   2  33       47.64       54.38      9.60 o 
  -4   2  33        0.15       -6.19      6.39 o 
  -3   2  33       35.23       38.41     10.09 o 
  -2   2  33       61.64       73.35     11.33 o 
  -1   2  33       39.01       36.28      9.03 o 
   0   2  33       52.99       80.34     10.24 o 
   1   2  33        7.47        7.15      7.12 o 
   2   2  33        2.28       -3.34      7.31 o 
   3   2  33       55.31       61.22     10.09 o 
  -7   3  33        4.28       -0.53     14.56 o 
  -6   3  33       31.94       41.71     13.61 o 
  -5   3  33       47.50       48.64     13.71 o 
  -4   3  33        1.48        4.58     10.72 o 
  -3   3  33       73.34      101.19     13.95 o 
  -2   3  33       54.84       62.57     12.52 o 
  -1   3  33       59.55       71.70     12.68 o 
   0   3  33        0.67        2.96      9.55 o 
   1   3  33        9.78       22.31     13.96 o 
 -10   0  34        0.38        3.06     13.96 o 
  -9   0  34      344.36      265.16     31.95 o 
  -8   0  34       13.94       44.62     17.05 o 
  -7   0  34      167.69      140.26     23.57 o 
  -6   0  34       82.00       62.55     17.32 o 
  -5   0  34       63.63       71.99     14.32 o 
  -4   0  34      127.19      195.19     61.39 o 
  -3   0  34        0.28       -4.99      8.27 o 
  -2   0  34        2.40        3.25      8.95 o 
  -1   0  34        9.34        0.53      9.10 o 
   0   0  34       31.74       44.08     12.52 o 
   1   0  34       84.05       80.93     15.42 o 
   2   0  34      179.91      195.28     21.20 o 
   3   0  34      117.43      129.11     18.12 o 
   4   0  34        9.28        4.16     11.29 o 
 -10   1  34        1.08       -6.26     10.31 o 
  -9   1  34        5.34       -1.33      7.38 o 
  -8   1  34      126.25      125.96     12.88 o 
  -7   1  34        0.02        9.31      7.47 o 
  -6   1  34       27.97       18.61      7.64 o 
  -5   1  34       23.20       14.04      7.30 o 
  -4   1  34      168.71      180.54     14.01 o 
  -3   1  34        5.90        4.85      6.70 o 
  -2   1  34       18.47       13.43      7.00 o 
  -1   1  34       42.81       81.30     10.42 o 
   0   1  34      170.28      189.01     17.93 o 
   1   1  34      107.78       96.15     13.44 o 
   2   1  34        9.47       17.55     10.44 o 
   3   1  34        3.66       -1.10     10.01 o 
   4   1  34       20.59        5.51     10.31 o 
  -9   2  34        4.42        6.37      8.84 o 
  -8   2  34       79.31       75.80     13.62 o 
  -7   2  34        0.17       -4.48      8.05 o 
  -6   2  34      109.45      128.42     14.94 o 
  -5   2  34      168.29      271.89     29.70 o 
  -4   2  34      205.64      211.58     15.69 o 
  -3   2  34       77.93      101.59     11.96 o 
  -2   2  34        0.67       -7.94      7.00 o 
  -1   2  34       37.52       49.29     15.01 o 
   0   2  34      176.50      202.55     15.88 o 
   1   2  34        0.00       -2.95      7.34 o 
   2   2  34       34.21       31.22     12.07 o 
   3   2  34        6.73        3.33      7.81 o 
  -6   3  34      198.42      244.49     29.75 o 
  -5   3  34      234.83      291.17     24.62 o 
  -4   3  34        4.26       -3.61     10.72 o 
  -3   3  34      323.42      393.20     58.51 o 
  -2   3  34       50.97       47.40     12.24 o 
  -1   3  34        1.87       14.71     11.84 o 
   0   3  34        0.00       -3.92      9.25 o 
  -9   1  35       42.04       31.44      9.09 o 
  -8   1  35        4.06       11.80      7.72 o 
  -7   1  35       66.88       57.70     12.17 o 
  -6   1  35       41.63       44.31      8.82 o 
  -5   1  35        9.38       17.22      7.44 o 
  -4   1  35        4.13        0.82      6.65 o 
  -3   1  35       26.10       36.95      8.42 o 
  -2   1  35        0.00        8.50      7.07 o 
  -1   1  35        0.50       -1.54      6.48 o 
   0   1  35       43.29       43.78     10.84 o 
   1   1  35       89.13      101.05     15.64 o 
   2   1  35      222.26      245.54     74.06 o 
   3   1  35       10.08       24.24     20.65 o 
  -8   2  35      105.65      126.14     13.28 o 
  -7   2  35       49.60       51.42     10.35 o 
  -6   2  35        2.55       -3.77      8.05 o 
  -5   2  35      203.58      228.56     19.70 o 
  -4   2  35      416.52      451.48     21.25 o 
  -3   2  35       74.09      107.27     12.42 o 
  -2   2  35       96.23      117.08     13.21 o 
  -1   2  35       28.58       28.78      8.99 o 
   0   2  35       60.68       80.41     11.57 o 
   1   2  35       14.89       23.52      8.81 o 
   2   2  35       46.14       54.81     16.06 o 
  -5   3  35      118.79       92.94     21.19 o 
  -4   3  35       16.85        0.60     13.61 o 
  -3   3  35       82.03      115.59     22.45 o 
  -2   3  35       30.92       22.81     15.28 o 
  -1   3  35        0.84       -7.29     13.13 o 
  -9   0  36        0.10        1.44     14.33 o 
  -8   0  36        0.19        1.00     13.64 o 
  -7   0  36      443.23      436.69     37.57 o 
  -6   0  36      119.86      119.08     22.80 o 
  -5   0  36        3.41      -14.06     10.07 o 
  -4   0  36       84.56       53.17     17.69 o 
  -3   0  36        6.45        1.92      9.32 o 
  -2   0  36      131.07      158.18     21.56 o 
  -1   0  36        0.57        3.44      9.66 o 
   0   0  36        0.40      -11.08      9.22 o 
   1   0  36       59.01       87.01     16.08 o 
   2   0  36      308.44      408.19     30.55 o 
   3   0  36        0.28        0.17     11.18 o 
  -8   1  36        3.16        3.19      7.82 o 
  -7   1  36       37.42       48.28      9.44 o 
  -6   1  36        8.33       11.68      7.76 o 
  -5   1  36      143.26      159.97     13.66 o 
  -4   1  36       59.20       44.84      9.13 o 
  -3   1  36        1.80        2.13      6.77 o 
  -2   1  36       39.69       43.99      9.59 o 
  -1   1  36       72.15      102.77     12.51 o 
   0   1  36       22.08       24.16     10.38 o 
   1   1  36        3.47        9.43     10.16 o 
   2   1  36      118.53      172.59     33.37 o 
  -7   2  36        4.43       -4.45      8.21 o 
  -6   2  36       27.67       22.04      9.31 o 
  -5   2  36       87.03      119.38     12.97 o 
  -4   2  36        0.57      -10.62     11.76 o 
  -3   2  36      346.94      413.10     21.54 o 
  -2   2  36        0.78       -5.56      7.22 o 
  -1   2  36       55.66       53.52     10.61 o 
   0   2  36        3.11       -1.94      7.82 o 
   1   2  36       16.37       21.67      9.42 o 
  -8   1  37        0.07       -2.57      8.32 o 
  -7   1  37        5.15        5.12      8.29 o 
  -6   1  37       19.60        5.37      7.52 o 
  -5   1  37       72.67       52.86      9.85 o 
  -4   1  37        8.15        9.93      7.68 o 
  -3   1  37        3.56        7.64      7.62 o 
  -2   1  37       29.90       28.50      9.52 o 
  -1   1  37       90.82      110.21     13.41 o 
   0   1  37       37.64       53.51     14.78 o 
   1   1  37        0.15        1.74     14.69 o 
  -6   2  37        1.65        9.56      9.03 o 
  -5   2  37       85.36       87.27     12.30 o 
  -4   2  37        0.12        6.69      8.44 o 
  -3   2  37       59.48       62.14     11.07 o 
  -2   2  37        7.24        2.62      8.17 o 
  -1   2  37       15.65       18.40     12.25 o 
   0   2  37       59.45       52.12     11.15 o 
  -7   0  38       42.30       32.67     16.13 o 
  -6   0  38      132.87      102.70     21.76 o 
  -5   0  38       55.64       77.13     20.02 o 
  -4   0  38       23.28       51.58     17.42 o 
  -3   0  38       63.90       52.71     18.47 o 
  -2   0  38       85.70       87.91     21.22 o 
  -1   0  38       20.15       46.13     18.27 o 
   0   0  38        1.12        0.88     11.20 o 
   1   0  38       69.68      112.38     42.70 o 
  -7   1  38        6.15        7.55      8.62 o 
  -6   1  38        5.30        2.78      8.01 o 
  -5   1  38      151.92      145.10     15.23 o 
  -4   1  38       14.13        7.17      8.30 o 
  -3   1  38       73.86       82.10     13.19 o 
  -2   1  38       58.52       46.60     14.13 o 
  -1   1  38       58.13       67.00     13.73 o 
   0   1  38        3.40       -3.96      9.46 o 
  -4   2  38      285.33      335.50     20.02 o 
  -3   2  38       79.27       89.13     12.34 o 
  -2   2  38        6.00       -0.34     13.02 o 
  -5   1  39       21.92       23.78      9.34 o 
  -4   1  39      167.50      217.45     28.58 o 
  -3   1  39      150.02      186.85     34.26 o 
  -2   1  39       40.01       42.33     10.63 o 
  -1   1  39       32.94       29.64     15.13 o 
  -4   0  40      171.38      211.24     30.00 o 
  -3   0  40      366.92      400.31     40.93 o 
                                                 
